# Supplementary material for: Unified artificial intelligence framework for modeling pollution dynamics and sustainable remediation in environmental chemistry
Source: Sci Rep. 2025 Oct 16;15:36196. doi: 10.1038/s41598-025-20083-w (PMC12533017; doi:10.1038/s41598-025-20083-w)
Supplement: Supplementary file 1 — Supplementary Material 1 S1_base_simulation.csv:Simulated pollutant concentrations for the base scenario (σ = 2.0 mg/L, seasonal amplitude = 0.1, trend = 0; 200 time points) [file 41598_2025_20083_MOESM1_ESM.csv]

Date	Concentration	Decay_Component	Seasonal_Component	Trend_Component	Noise_Component	Scenario
2025-01-01	50.715575	50.000000	0.000000	0.000000	0.715575	base
2025-01-02	48.769048	47.561471	0.086008	0.000000	1.121569	base
2025-01-03	47.579964	45.241871	0.171990	0.000000	2.166102	base
2025-01-04	45.400925	43.035399	0.257922	0.000000	2.107604	base
2025-01-05	38.524976	40.936538	0.343777	0.000000	-2.755339	base
2025-01-06	37.493920	38.940039	0.429531	0.000000	-1.875650	base
2025-01-07	38.586138	37.040911	0.515157	0.000000	1.030071	base
2025-01-08	36.862607	35.234404	0.600631	0.000000	1.027572	base
2025-01-09	35.232025	33.516002	0.685927	0.000000	1.030095	base
2025-01-10	40.357891	31.881408	0.771020	0.000000	7.705463	base
2025-01-11	32.324199	30.326533	0.855885	0.000000	1.141781	base
2025-01-12	32.059119	28.847491	0.940497	0.000000	2.271131	base
2025-01-13	30.373416	27.440582	1.024831	0.000000	1.908004	base
2025-01-14	28.513932	26.102289	1.108861	0.000000	1.302783	base
2025-01-15	25.391290	24.829265	1.192563	0.000000	-0.630538	base
2025-01-16	26.412178	23.618328	1.275912	0.000000	1.517938	base
2025-01-17	22.279681	22.466448	1.358884	0.000000	-1.545650	base
2025-01-18	22.338563	21.370747	1.441453	0.000000	-0.473637	base
2025-01-19	20.881352	20.328483	1.523596	0.000000	-0.970727	base
2025-01-20	21.106088	19.337051	1.605288	0.000000	0.163748	base
2025-01-21	24.709795	18.393972	1.686505	0.000000	4.629317	base
2025-01-22	15.529580	17.496887	1.767223	0.000000	-3.734530	base
2025-01-23	19.863493	16.643554	1.847418	0.000000	1.372520	base
2025-01-24	14.533474	15.831838	1.927067	0.000000	-3.225432	base
2025-01-25	16.121992	15.059711	2.006145	0.000000	-0.943864	base
2025-01-26	18.587770	14.325240	2.084629	0.000000	2.177901	base
2025-01-27	15.917647	13.626590	2.162497	0.000000	0.128560	base
2025-01-28	13.046248	12.962013	2.239725	0.000000	-2.155490	base
2025-01-29	13.215530	12.329848	2.316290	0.000000	-1.430607	base
2025-01-30	15.479879	11.728514	2.392169	0.000000	1.359195	base
2025-01-31	12.163115	11.156508	2.467341	0.000000	-1.460733	base
2025-02-01	13.587098	10.612399	2.541782	0.000000	0.432917	base
2025-02-02	12.801441	10.094826	2.615472	0.000000	0.091144	base
2025-02-03	10.987682	9.602495	2.688387	0.000000	-1.303201	base
2025-02-04	16.182571	9.134176	2.760507	0.000000	4.287888	base
2025-02-05	12.788345	8.688697	2.831810	0.000000	1.267838	base
2025-02-06	7.116934	8.264944	2.902275	0.000000	-4.050285	base
2025-02-07	11.206648	7.861858	2.971881	0.000000	0.372909	base
2025-02-08	9.195466	7.478431	3.040607	0.000000	-1.323573	base
2025-02-09	11.927005	7.113704	3.108434	0.000000	1.704867	base
2025-02-10	8.357064	6.766764	3.175342	0.000000	-1.585041	base
2025-02-11	9.448581	6.436745	3.241309	0.000000	-0.229473	base
2025-02-12	10.439113	6.122821	3.306317	0.000000	1.009975	base
2025-02-13	10.926066	5.824208	3.370347	0.000000	1.731510	base
2025-02-14	6.572945	5.540158	3.433380	0.000000	-2.400593	base
2025-02-15	8.096355	5.269961	3.495397	0.000000	-0.669002	base
2025-02-16	7.619430	5.012942	3.556379	0.000000	-0.949891	base
2025-02-17	7.078108	4.768458	3.616309	0.000000	-1.306658	base
2025-02-18	11.741975	4.535898	3.675168	0.000000	3.530908	base
2025-02-19	8.857583	4.314679	3.732941	0.000000	0.809963	base
2025-02-20	5.372090	4.104250	3.789608	0.000000	-2.521768	base
2025-02-21	9.584961	3.904083	3.845154	0.000000	1.835724	base
2025-02-22	11.857554	3.713679	3.899563	0.000000	4.244312	base
2025-02-23	9.550308	3.532561	3.952817	0.000000	2.064931	base
2025-02-24	4.326437	3.360276	4.004902	0.000000	-3.038740	base
2025-02-25	6.283726	3.196393	4.055801	0.000000	-0.968468	base
2025-02-26	9.679826	3.040503	4.105501	0.000000	2.533822	base
2025-02-27	5.630862	2.892216	4.153985	0.000000	-1.415339	base
2025-02-28	7.840040	2.751161	4.201240	0.000000	0.887639	base
2025-03-01	8.413506	2.616985	4.247252	0.000000	1.549268	base
2025-03-02	4.927500	2.489353	4.292008	0.000000	-1.853861	base
2025-03-03	6.584388	2.367946	4.335493	0.000000	-0.119051	base
2025-03-04	0.147620	2.252460	4.377695	0.000000	-6.482535	base
2025-03-05	4.512433	2.142606	4.418602	0.000000	-2.048775	base
2025-03-06	5.991175	2.038110	4.458201	0.000000	-0.505136	base
2025-03-07	3.939625	1.938710	4.496481	0.000000	-2.495566	base
2025-03-08	9.642411	1.844158	4.533430	0.000000	3.264823	base
2025-03-09	3.462973	1.754218	4.569038	0.000000	-2.860283	base
2025-03-10	5.391869	1.668663	4.603294	0.000000	-0.880089	base
2025-03-11	6.484951	1.587282	4.636188	0.000000	0.261481	base
2025-03-12	9.060125	1.509869	4.667709	0.000000	2.882547	base
2025-03-13	3.262358	1.436232	4.697850	0.000000	-2.871724	base
2025-03-14	8.419114	1.366186	4.726600	0.000000	2.326328	base
2025-03-15	6.073974	1.299556	4.753952	0.000000	0.020466	base
2025-03-16	4.053056	1.236176	4.779897	0.000000	-1.963017	base
2025-03-17	6.904521	1.175887	4.804427	0.000000	0.924207	base
2025-03-18	6.344194	1.118539	4.827536	0.000000	0.398119	base
2025-03-19	4.712769	1.063987	4.849216	0.000000	-1.200434	base
2025-03-20	6.021161	1.012096	4.869461	0.000000	0.139604	base
2025-03-21	5.080373	0.962735	4.888265	0.000000	-0.770627	base
2025-03-22	6.048440	0.915782	4.905623	0.000000	0.227035	base
2025-03-23	7.116909	0.871119	4.921529	0.000000	1.324261	base
2025-03-24	8.936646	0.828634	4.935979	0.000000	3.172034	base
2025-03-25	3.261558	0.788221	4.948968	0.000000	-2.475631	base
2025-03-26	9.976338	0.749779	4.960493	0.000000	4.266067	base
2025-03-27	1.779585	0.713212	4.970549	0.000000	-3.904176	base
2025-03-28	5.353993	0.678428	4.979135	0.000000	-0.303570	base
2025-03-29	6.808223	0.645341	4.986248	0.000000	1.176634	base
2025-03-30	6.167735	0.613867	4.991885	0.000000	0.561984	base
2025-03-31	4.334574	0.583928	4.996044	0.000000	-1.245399	base
2025-04-01	5.137931	0.555450	4.998726	0.000000	-0.416245	base
2025-04-02	4.542286	0.528360	4.999928	0.000000	-0.986002	base
2025-04-03	4.323513	0.502592	4.999650	0.000000	-1.178730	base
2025-04-04	7.175178	0.478080	4.997893	0.000000	1.699204	base
2025-04-05	6.163452	0.454764	4.994658	0.000000	0.714031	base
2025-04-06	4.036709	0.432585	4.989944	0.000000	-1.385819	base
2025-04-07	7.194440	0.411487	4.983753	0.000000	1.799200	base
2025-04-08	5.982106	0.391419	4.976088	0.000000	0.614599	base
2025-04-09	6.965004	0.372329	4.966950	0.000000	1.625724	base
2025-04-10	6.569771	0.354170	4.956343	0.000000	1.259258	base
2025-04-11	3.623176	0.336897	4.944269	0.000000	-1.657990	base
2025-04-12	4.130836	0.320467	4.930731	0.000000	-1.120362	base
2025-04-13	6.715159	0.304837	4.915735	0.000000	1.494587	base
2025-04-14	6.409995	0.289970	4.899284	0.000000	1.220741	base
2025-04-15	5.115408	0.275828	4.881383	0.000000	-0.041803	base
2025-04-16	5.359068	0.262376	4.862038	0.000000	0.234655	base
2025-04-17	7.646163	0.249580	4.841254	0.000000	2.555330	base
2025-04-18	3.873302	0.237408	4.819037	0.000000	-1.183143	base
2025-04-19	6.115418	0.225829	4.795394	0.000000	1.094195	base
2025-04-20	4.580763	0.214815	4.770333	0.000000	-0.404385	base
2025-04-21	4.512836	0.204339	4.743859	0.000000	-0.435362	base
2025-04-22	7.107909	0.194373	4.715982	0.000000	2.197554	base
2025-04-23	6.522436	0.184893	4.686710	0.000000	1.650833	base
2025-04-24	6.458945	0.175876	4.656050	0.000000	1.627019	base
2025-04-25	7.402269	0.167298	4.624013	0.000000	2.610958	base
2025-04-26	4.791754	0.159139	4.590607	0.000000	0.042008	base
2025-04-27	6.071127	0.151378	4.555843	0.000000	1.363906	base
2025-04-28	4.043192	0.143995	4.519731	0.000000	-0.620534	base
2025-04-29	5.267586	0.136972	4.482281	0.000000	0.648333	base
2025-04-30	4.313511	0.130292	4.443505	0.000000	-0.260286	base
2025-05-01	4.721344	0.123938	4.403414	0.000000	0.193992	base
2025-05-02	5.670227	0.117893	4.362020	0.000000	1.190314	base
2025-05-03	2.795038	0.112143	4.319335	0.000000	-1.636441	base
2025-05-04	8.566821	0.106674	4.275373	0.000000	4.184775	base
2025-05-05	2.319581	0.101472	4.230144	0.000000	-2.012035	base
2025-05-06	1.851810	0.096523	4.183665	0.000000	-2.428377	base
2025-05-07	6.543984	0.091815	4.135947	0.000000	2.316222	base
2025-05-08	5.757668	0.087337	4.087005	0.000000	1.583325	base
2025-05-09	5.368171	0.083078	4.036854	0.000000	1.248240	base
2025-05-10	5.321225	0.079026	3.985508	0.000000	1.256691	base
2025-05-11	3.983661	0.075172	3.932983	0.000000	-0.024494	base
2025-05-12	2.156291	0.071506	3.879294	0.000000	-1.794509	base
2025-05-13	4.044084	0.068018	3.824457	0.000000	0.151609	base
2025-05-14	2.478866	0.064701	3.768488	0.000000	-1.354323	base
2025-05-15	5.723190	0.061546	3.711405	0.000000	1.950239	base
2025-05-16	3.417652	0.058544	3.653222	0.000000	-0.294115	base
2025-05-17	1.998654	0.055689	3.593959	0.000000	-1.650994	base
2025-05-18	2.943834	0.052973	3.533633	0.000000	-0.642772	base
2025-05-19	4.348513	0.050389	3.472261	0.000000	0.825863	base
2025-05-20	2.330343	0.047932	3.409861	0.000000	-1.127449	base
2025-05-21	1.747605	0.045594	3.346452	0.000000	-1.644441	base
2025-05-22	3.812798	0.043370	3.282053	0.000000	0.487374	base
2025-05-23	3.747871	0.041255	3.216683	0.000000	0.489933	base
2025-05-24	2.175717	0.039243	3.150360	0.000000	-1.013886	base
2025-05-25	2.178359	0.037329	3.083106	0.000000	-0.942077	base
2025-05-26	3.514548	0.035509	3.014939	0.000000	0.464100	base
2025-05-27	0.083489	0.033777	2.945880	0.000000	-2.896169	base
2025-05-28	0.093152	0.032130	2.875950	0.000000	-2.814928	base
2025-05-29	1.398842	0.030563	2.805168	0.000000	-1.436888	base
2025-05-30	2.335734	0.029072	2.733556	0.000000	-0.426894	base
2025-05-31	3.310605	0.027654	2.661136	0.000000	0.621815	base
2025-06-01	5.564945	0.026306	2.587928	0.000000	2.950712	base
2025-06-02	4.254295	0.025023	2.513954	0.000000	1.715319	base
2025-06-03	2.143161	0.023802	2.439236	0.000000	-0.319877	base
2025-06-04	2.348405	0.022641	2.363796	0.000000	-0.038032	base
2025-06-05	0.304135	0.021537	2.287657	0.000000	-2.005059	base
2025-06-06	2.194301	0.020487	2.210841	0.000000	-0.037026	base
2025-06-07	1.575541	0.019488	2.133370	0.000000	-0.577317	base
2025-06-08	2.719243	0.018537	2.055269	0.000000	0.645437	base
2025-06-09	0.339730	0.017633	1.976559	0.000000	-1.654462	base
2025-06-10	2.952730	0.016773	1.897264	0.000000	1.038693	base
2025-06-11	4.898841	0.015955	1.817408	0.000000	3.065478	base
2025-06-12	1.534671	0.015177	1.737014	0.000000	-0.217520	base
2025-06-13	2.473966	0.014437	1.656106	0.000000	0.803423	base
2025-06-14	2.968729	0.013733	1.574708	0.000000	1.380288	base
2025-06-15	0.703466	0.013063	1.492844	0.000000	-0.802441	base
2025-06-16	1.871149	0.012426	1.410538	0.000000	0.448185	base
2025-06-17	1.364820	0.011820	1.327815	0.000000	0.025185	base
2025-06-18	1.451295	0.011243	1.244699	0.000000	0.195352	base
2025-06-19	0.010000	0.010695	1.161215	0.000000	-1.546020	base
2025-06-20	1.136580	0.010173	1.077387	0.000000	0.049020	base
2025-06-21	1.998914	0.009677	0.993240	0.000000	0.995997	base
2025-06-22	3.820291	0.009205	0.908799	0.000000	2.902287	base
2025-06-23	2.751387	0.008756	0.824089	0.000000	1.918542	base
2025-06-24	5.053830	0.008329	0.739136	0.000000	4.306365	base
2025-06-25	0.010000	0.007923	0.653963	0.000000	-1.534695	base
2025-06-26	2.320776	0.007537	0.568598	0.000000	1.744641	base
2025-06-27	0.856917	0.007169	0.483064	0.000000	0.366684	base
2025-06-28	4.783812	0.006819	0.397386	0.000000	4.379606	base
2025-06-29	0.010000	0.006487	0.311592	0.000000	-1.616597	base
2025-06-30	0.010000	0.006170	0.225705	0.000000	-1.679444	base
2025-07-01	0.010000	0.005870	0.139751	0.000000	-1.198785	base
2025-07-02	0.010000	0.005583	0.053757	0.000000	-4.247791	base
2025-07-03	0.010000	0.005311	-0.032254	0.000000	-1.051510	base
2025-07-04	0.010000	0.005052	-0.118256	0.000000	-1.518265	base
2025-07-05	0.101371	0.004806	-0.204222	0.000000	0.300788	base
2025-07-06	0.397955	0.004571	-0.290128	0.000000	0.683512	base
2025-07-07	3.380742	0.004348	-0.375948	0.000000	3.752342	base
2025-07-08	1.443327	0.004136	-0.461657	0.000000	1.900848	base
2025-07-09	0.010000	0.003934	-0.547229	0.000000	-1.153807	base
2025-07-10	0.010000	0.003743	-0.632639	0.000000	-1.796829	base
2025-07-11	0.269536	0.003560	-0.717862	0.000000	0.983838	base
2025-07-12	0.010000	0.003386	-0.802873	0.000000	-2.640466	base
2025-07-13	2.778493	0.003221	-0.887646	0.000000	3.662918	base
2025-07-14	1.389788	0.003064	-0.972156	0.000000	2.358880	base
2025-07-15	0.010000	0.002915	-1.056379	0.000000	-0.938351	base
2025-07-16	0.010000	0.002773	-1.140289	0.000000	-3.426269	base
2025-07-17	1.486521	0.002637	-1.223862	0.000000	2.707745	base
2025-07-18	0.010000	0.002509	-1.307072	0.000000	-0.229080	base
2025-07-19	1.088123	0.002386	-1.389896	0.000000	2.475633	base
