# Supplementary material for: Unified artificial intelligence framework for modeling pollution dynamics and sustainable remediation in environmental chemistry
Source: Sci Rep. 2025 Oct 16;15:36196. doi: 10.1038/s41598-025-20083-w (PMC12533017; doi:10.1038/s41598-025-20083-w)
Supplement: Supplementary file 2 — Supplementary Material 2 S2_base_validation.csv: Independent validation data for the base scenario (200 time points) [file 41598_2025_20083_MOESM2_ESM.csv]

Date	Concentration	Decay_Component	Seasonal_Component	Trend_Component	Noise_Component	Scenario
2025-01-01	53.027954	50.000000	0.000000	0.000000	3.027954	high_variability
2025-01-02	44.094826	47.561471	0.172016	0.050000	-3.688661	high_variability
2025-01-03	49.164275	45.241871	0.343981	0.100000	3.478424	high_variability
2025-01-04	49.123794	43.035399	0.515844	0.150000	5.422551	high_variability
2025-01-05	43.477831	40.936538	0.687554	0.200000	1.653740	high_variability
2025-01-06	47.556283	38.940039	0.859061	0.250000	7.507183	high_variability
2025-01-07	35.276068	37.040911	1.030314	0.300000	-3.095157	high_variability
2025-01-08	31.807047	35.234404	1.201262	0.350000	-4.978619	high_variability
2025-01-09	28.172975	33.516002	1.371854	0.400000	-7.114881	high_variability
2025-01-10	39.857625	31.881408	1.542040	0.450000	5.984177	high_variability
2025-01-11	35.155766	30.326533	1.711771	0.500000	2.617463	high_variability
2025-01-12	31.056146	28.847491	1.880994	0.550000	-0.222339	high_variability
2025-01-13	31.210117	27.440582	2.049661	0.600000	1.119875	high_variability
2025-01-14	24.468054	26.102289	2.217722	0.650000	-4.501956	high_variability
2025-01-15	37.697399	24.829265	2.385126	0.700000	9.783008	high_variability
2025-01-16	27.437036	23.618328	2.551824	0.750000	0.516885	high_variability
2025-01-17	26.421795	22.466448	2.717767	0.800000	0.437579	high_variability
2025-01-18	28.006720	21.370747	2.882906	0.850000	2.903066	high_variability
2025-01-19	26.199712	20.328483	3.047192	0.900000	1.924037	high_variability
2025-01-20	24.393164	19.337051	3.210577	0.950000	0.895536	high_variability
2025-01-21	19.605085	18.393972	3.373011	1.000000	-3.161898	high_variability
2025-01-22	23.967208	17.496887	3.534447	1.050000	1.885873	high_variability
2025-01-23	28.966489	16.643554	3.694837	1.100000	7.528098	high_variability
2025-01-24	26.217652	15.831838	3.854134	1.150000	5.381680	high_variability
2025-01-25	26.644747	15.059711	4.012290	1.200000	6.372747	high_variability
2025-01-26	17.699636	14.325240	4.169259	1.250000	-2.044863	high_variability
2025-01-27	15.293164	13.626590	4.324994	1.300000	-3.958419	high_variability
2025-01-28	18.288315	12.962013	4.479449	1.350000	-0.503148	high_variability
2025-01-29	18.585327	12.329848	4.632579	1.400000	0.222900	high_variability
2025-01-30	22.339619	11.728514	4.784338	1.450000	4.376766	high_variability
2025-01-31	10.821331	11.156508	4.934681	1.500000	-6.769859	high_variability
2025-02-01	23.364164	10.612399	5.083564	1.550000	6.118201	high_variability
2025-02-02	16.293737	10.094826	5.230943	1.600000	-0.632032	high_variability
2025-02-03	14.921745	9.602495	5.376774	1.650000	-1.707524	high_variability
2025-02-04	12.306772	9.134176	5.521013	1.700000	-4.048418	high_variability
2025-02-05	9.482890	8.688697	5.663619	1.750000	-6.619427	high_variability
2025-02-06	19.162176	8.264944	5.804549	1.800000	3.292682	high_variability
2025-02-07	15.948892	7.861858	5.943762	1.850000	0.293272	high_variability
2025-02-08	10.299802	7.478431	6.081215	1.900000	-5.159844	high_variability
2025-02-09	10.100257	7.113704	6.216869	1.950000	-5.180315	high_variability
2025-02-10	13.774308	6.766764	6.350683	2.000000	-1.343139	high_variability
2025-02-11	21.645449	6.436745	6.482618	2.050000	6.676086	high_variability
2025-02-12	13.797091	6.122821	6.612635	2.100000	-1.038365	high_variability
2025-02-13	8.702331	5.824208	6.740695	2.150000	-6.012572	high_variability
2025-02-14	13.623945	5.540158	6.866760	2.200000	-0.982972	high_variability
2025-02-15	13.419860	5.269961	6.990793	2.250000	-1.090894	high_variability
2025-02-16	3.638153	5.012942	7.112758	2.300000	-10.787547	high_variability
2025-02-17	14.133896	4.768458	7.232617	2.350000	-0.217179	high_variability
2025-02-18	13.362496	4.535898	7.350337	2.400000	-0.923738	high_variability
2025-02-19	17.015386	4.314679	7.465881	2.450000	2.784825	high_variability
2025-02-20	21.579291	4.104250	7.579216	2.500000	7.395824	high_variability
2025-02-21	18.650652	3.904083	7.690309	2.550000	4.506260	high_variability
2025-02-22	13.037249	3.713679	7.799125	2.600000	-1.075555	high_variability
2025-02-23	9.662091	3.532561	7.905634	2.650000	-4.426104	high_variability
2025-02-24	24.363518	3.360276	8.009803	2.700000	10.293439	high_variability
2025-02-25	14.294869	3.196393	8.111602	2.750000	0.236874	high_variability
2025-02-26	14.107221	3.040503	8.211001	2.800000	0.055717	high_variability
2025-02-27	13.953686	2.892216	8.307970	2.850000	-0.096500	high_variability
2025-02-28	14.845981	2.751161	8.402481	2.900000	0.792339	high_variability
2025-03-01	13.484048	2.616985	8.494505	2.950000	-0.577442	high_variability
2025-03-02	11.778721	2.489353	8.584015	3.000000	-2.294648	high_variability
2025-03-03	11.901496	2.367946	8.670986	3.050000	-2.187436	high_variability
2025-03-04	13.976837	2.252460	8.755390	3.100000	-0.131013	high_variability
2025-03-05	11.956111	2.142606	8.837203	3.150000	-2.173699	high_variability
2025-03-06	11.303129	2.038110	8.916402	3.200000	-2.851383	high_variability
2025-03-07	14.607393	1.938710	8.992962	3.250000	0.425721	high_variability
2025-03-08	13.191110	1.844158	9.066861	3.300000	-1.019909	high_variability
2025-03-09	20.258266	1.754218	9.138076	3.350000	6.015972	high_variability
2025-03-10	3.671372	1.668663	9.206588	3.400000	-10.603879	high_variability
2025-03-11	18.675685	1.587282	9.272375	3.450000	4.366027	high_variability
2025-03-12	19.329629	1.509869	9.335419	3.500000	4.984341	high_variability
2025-03-13	6.088371	1.436232	9.395700	3.550000	-8.293561	high_variability
2025-03-14	13.048636	1.366186	9.453200	3.600000	-1.370750	high_variability
2025-03-15	12.971697	1.299556	9.507904	3.650000	-1.485763	high_variability
2025-03-16	8.865923	1.236176	9.559793	3.700000	-5.630047	high_variability
2025-03-17	11.423475	1.175887	9.608854	3.750000	-3.111267	high_variability
2025-03-18	10.131307	1.118539	9.655072	3.800000	-4.442303	high_variability
2025-03-19	21.621501	1.063987	9.698432	3.850000	7.009082	high_variability
2025-03-20	18.393732	1.012096	9.738922	3.900000	3.742714	high_variability
2025-03-21	19.775486	0.962735	9.776531	3.950000	5.086220	high_variability
2025-03-22	17.613716	0.915782	9.811246	4.000000	2.886688	high_variability
2025-03-23	10.247970	0.871119	9.843058	4.050000	-4.516207	high_variability
2025-03-24	12.702511	0.828634	9.871958	4.100000	-2.098081	high_variability
2025-03-25	16.793655	0.788221	9.897936	4.150000	1.957498	high_variability
2025-03-26	9.982253	0.749779	9.920985	4.200000	-4.888511	high_variability
2025-03-27	17.756304	0.713212	9.941099	4.250000	2.851994	high_variability
2025-03-28	13.975397	0.678428	9.958270	4.300000	-0.961302	high_variability
2025-03-29	13.468553	0.645341	9.972495	4.350000	-1.499283	high_variability
2025-03-30	17.841476	0.613867	9.983769	4.400000	2.843840	high_variability
2025-03-31	16.803070	0.583928	9.992089	4.450000	1.777053	high_variability
2025-04-01	13.609036	0.555450	9.997451	4.500000	-1.443865	high_variability
2025-04-02	19.715535	0.528360	9.999856	4.550000	4.637319	high_variability
2025-04-03	10.777639	0.502592	9.999301	4.600000	-4.324253	high_variability
2025-04-04	17.587609	0.478080	9.995787	4.650000	2.463742	high_variability
2025-04-05	17.516484	0.454764	9.989315	4.700000	2.372405	high_variability
2025-04-06	13.924286	0.432585	9.979887	4.750000	-1.238186	high_variability
2025-04-07	16.483526	0.411487	9.967506	4.800000	1.304532	high_variability
2025-04-08	10.189141	0.391419	9.952176	4.850000	-5.004454	high_variability
2025-04-09	18.902338	0.372329	9.933901	4.900000	3.696108	high_variability
2025-04-10	14.477247	0.354170	9.912685	4.950000	-0.739609	high_variability
2025-04-11	13.134542	0.336897	9.888537	5.000000	-2.090892	high_variability
2025-04-12	19.427966	0.320467	9.861462	5.050000	4.196037	high_variability
2025-04-13	12.418932	0.304837	9.831470	5.100000	-2.817375	high_variability
2025-04-14	9.604693	0.289970	9.798568	5.150000	-5.633845	high_variability
2025-04-15	9.012078	0.275828	9.762766	5.200000	-6.226517	high_variability
2025-04-16	17.660491	0.262376	9.724076	5.250000	2.424040	high_variability
2025-04-17	10.110370	0.249580	9.682508	5.300000	-5.121717	high_variability
2025-04-18	22.244659	0.237408	9.638074	5.350000	7.019177	high_variability
2025-04-19	6.888900	0.225829	9.590789	5.400000	-8.327718	high_variability
2025-04-20	21.991306	0.214815	9.540666	5.450000	6.785825	high_variability
2025-04-21	16.036127	0.204339	9.487719	5.500000	0.844070	high_variability
2025-04-22	14.789485	0.194373	9.431965	5.550000	-0.386852	high_variability
2025-04-23	12.978636	0.184893	9.373419	5.600000	-2.179676	high_variability
2025-04-24	16.734521	0.175876	9.312100	5.650000	1.596544	high_variability
2025-04-25	14.964785	0.167298	9.248026	5.700000	-0.150539	high_variability
2025-04-26	19.503561	0.159139	9.181214	5.750000	4.413208	high_variability
2025-04-27	15.519975	0.151378	9.111686	5.800000	0.456911	high_variability
2025-04-28	15.634664	0.143995	9.039462	5.850000	0.601207	high_variability
2025-04-29	13.547086	0.136972	8.964563	5.900000	-1.454449	high_variability
2025-04-30	14.739520	0.130292	8.887010	5.950000	-0.227782	high_variability
2025-05-01	16.161973	0.123938	8.806829	6.000000	1.231207	high_variability
2025-05-02	8.051260	0.117893	8.724041	6.050000	-6.840674	high_variability
2025-05-03	9.458073	0.112143	8.638671	6.100000	-5.392742	high_variability
2025-05-04	17.780476	0.106674	8.550745	6.150000	2.973056	high_variability
2025-05-05	15.445222	0.101472	8.460289	6.200000	0.683462	high_variability
2025-05-06	13.977919	0.096523	8.367329	6.250000	-0.735933	high_variability
2025-05-07	14.737444	0.091815	8.271893	6.300000	0.073736	high_variability
2025-05-08	16.001674	0.087337	8.174010	6.350000	1.390327	high_variability
2025-05-09	12.397747	0.083078	8.073707	6.400000	-2.159039	high_variability
2025-05-10	11.386823	0.079026	7.971016	6.450000	-3.113219	high_variability
2025-05-11	15.224519	0.075172	7.865966	6.500000	0.783381	high_variability
2025-05-12	10.466602	0.071506	7.758588	6.550000	-3.913491	high_variability
2025-05-13	15.949943	0.068018	7.648914	6.600000	1.633011	high_variability
2025-05-14	7.441343	0.064701	7.536977	6.650000	-6.810334	high_variability
2025-05-15	18.300977	0.061546	7.422809	6.700000	4.116623	high_variability
2025-05-16	16.005379	0.058544	7.306445	6.750000	1.890390	high_variability
2025-05-17	15.067726	0.055689	7.187919	6.800000	1.024119	high_variability
2025-05-18	17.901002	0.052973	7.067266	6.850000	3.930764	high_variability
2025-05-19	20.556808	0.050389	6.944521	6.900000	6.661898	high_variability
2025-05-20	17.875134	0.047932	6.819721	6.950000	4.057480	high_variability
2025-05-21	6.375001	0.045594	6.692904	7.000000	-7.363497	high_variability
2025-05-22	8.539168	0.043370	6.564106	7.050000	-5.118308	high_variability
2025-05-23	11.075346	0.041255	6.433365	7.100000	-2.499274	high_variability
2025-05-24	13.594328	0.039243	6.300721	7.150000	0.104364	high_variability
2025-05-25	15.474178	0.037329	6.166212	7.200000	2.070636	high_variability
2025-05-26	10.412412	0.035509	6.029879	7.250000	-2.902975	high_variability
2025-05-27	13.972605	0.033777	5.891761	7.300000	0.747067	high_variability
2025-05-28	10.112497	0.032130	5.751900	7.350000	-3.021532	high_variability
2025-05-29	10.594828	0.030563	5.610336	7.400000	-2.446071	high_variability
2025-05-30	7.319540	0.029072	5.467113	7.450000	-5.626644	high_variability
2025-05-31	9.156993	0.027654	5.322271	7.500000	-3.692933	high_variability
2025-06-01	7.345422	0.026306	5.175855	7.550000	-5.406738	high_variability
2025-06-02	8.749437	0.025023	5.027907	7.600000	-3.903493	high_variability
2025-06-03	16.766841	0.023802	4.878471	7.650000	4.214567	high_variability
2025-06-04	8.652638	0.022641	4.727592	7.700000	-3.797596	high_variability
2025-06-05	22.876379	0.021537	4.575314	7.750000	10.529528	high_variability
2025-06-06	14.215440	0.020487	4.421682	7.800000	1.973272	high_variability
2025-06-07	12.875573	0.019488	4.266741	7.850000	0.739344	high_variability
2025-06-08	8.595644	0.018537	4.110538	7.900000	-3.433431	high_variability
2025-06-09	14.721991	0.017633	3.953118	7.950000	2.801240	high_variability
2025-06-10	9.508750	0.016773	3.794528	8.000000	-2.302551	high_variability
2025-06-11	12.188810	0.015955	3.634816	8.050000	0.488039	high_variability
2025-06-12	21.829543	0.015177	3.474028	8.100000	10.240338	high_variability
2025-06-13	11.092409	0.014437	3.312212	8.150000	-0.384240	high_variability
2025-06-14	15.960242	0.013733	3.149416	8.200000	4.597093	high_variability
2025-06-15	8.436045	0.013063	2.985688	8.250000	-2.812706	high_variability
2025-06-16	10.993549	0.012426	2.821077	8.300000	-0.139954	high_variability
2025-06-17	18.100653	0.011820	2.655630	8.350000	7.083203	high_variability
2025-06-18	8.392773	0.011243	2.489398	8.400000	-2.507868	high_variability
2025-06-19	18.032918	0.010695	2.322429	8.450000	7.249794	high_variability
2025-06-20	13.495954	0.010173	2.154773	8.500000	2.831008	high_variability
2025-06-21	8.296290	0.009677	1.986479	8.550000	-2.249867	high_variability
2025-06-22	12.956434	0.009205	1.817598	8.600000	2.529631	high_variability
2025-06-23	14.197153	0.008756	1.648178	8.650000	3.890218	high_variability
2025-06-24	12.673840	0.008329	1.478271	8.700000	2.487240	high_variability
2025-06-25	3.784951	0.007923	1.307927	8.750000	-6.280899	high_variability
2025-06-26	7.036183	0.007537	1.137195	8.800000	-2.908549	high_variability
2025-06-27	8.833222	0.007169	0.966127	8.850000	-0.990075	high_variability
2025-06-28	9.403859	0.006819	0.794773	8.900000	-0.297734	high_variability
2025-06-29	12.062359	0.006487	0.623184	8.950000	2.482688	high_variability
2025-06-30	10.168385	0.006170	0.451410	9.000000	0.710804	high_variability
2025-07-01	3.993995	0.005870	0.279503	9.050000	-5.341377	high_variability
2025-07-02	10.733888	0.005583	0.107513	9.100000	1.520791	high_variability
2025-07-03	11.533145	0.005311	-0.064509	9.150000	2.442343	high_variability
2025-07-04	11.207702	0.005052	-0.236511	9.200000	2.239162	high_variability
2025-07-05	13.169485	0.004806	-0.408444	9.250000	4.323123	high_variability
2025-07-06	12.060004	0.004571	-0.580256	9.300000	3.335689	high_variability
2025-07-07	10.439173	0.004348	-0.751896	9.350000	1.836720	high_variability
2025-07-08	8.200160	0.004136	-0.923313	9.400000	-0.280663	high_variability
2025-07-09	1.715633	0.003934	-1.094458	9.450000	-6.643844	high_variability
2025-07-10	9.956937	0.003743	-1.265278	9.500000	1.718473	high_variability
2025-07-11	8.948587	0.003560	-1.435724	9.550000	0.830751	high_variability
2025-07-12	9.083956	0.003386	-1.605745	9.600000	1.086315	high_variability
2025-07-13	2.770935	0.003221	-1.775291	9.650000	-5.106994	high_variability
2025-07-14	3.434526	0.003064	-1.944312	9.700000	-4.324226	high_variability
2025-07-15	11.852769	0.002915	-2.112758	9.750000	4.212611	high_variability
2025-07-16	7.363974	0.002773	-2.280578	9.800000	-0.158221	high_variability
2025-07-17	10.130917	0.002637	-2.447723	9.850000	2.726003	high_variability
2025-07-18	7.401638	0.002509	-2.614144	9.900000	0.113274	high_variability
2025-07-19	7.291620	0.002386	-2.779791	9.950000	0.119025	high_variability
