# Supplementary material for: Unified artificial intelligence framework for modeling pollution dynamics and sustainable remediation in environmental chemistry
Source: Sci Rep. 2025 Oct 16;15:36196. doi: 10.1038/s41598-025-20083-w (PMC12533017; doi:10.1038/s41598-025-20083-w)
Supplement: Supplementary file 3 — Supplementary Material 3 S3_high_variability_simulation.csv: Simulated data for the high-variability scenario (σ = 4.0 mg/L, amplitude = 0.2, trend = 0.05 mg/L·day⁻¹; 200 time points) [file 41598_2025_20083_MOESM3_ESM.csv]

Date	Concentration	Decay_Component	Seasonal_Component	Trend_Component	Noise_Component	Scenario
2025-01-01	50.313061	50.000000	0.000000	0.000000	0.313061	trend_dominant
2025-01-02	46.630961	47.561471	0.043004	0.100000	-1.073514	trend_dominant
2025-01-03	45.833610	45.241871	0.085995	0.200000	0.305744	trend_dominant
2025-01-04	44.822605	43.035399	0.128961	0.300000	1.358245	trend_dominant
2025-01-05	41.630576	40.936538	0.171889	0.400000	0.122150	trend_dominant
2025-01-06	39.756284	38.940039	0.214765	0.500000	0.101479	trend_dominant
2025-01-07	36.143510	37.040911	0.257578	0.600000	-1.754979	trend_dominant
2025-01-08	34.577468	35.234404	0.300315	0.700000	-1.657252	trend_dominant
2025-01-09	31.152453	33.516002	0.342964	0.800000	-3.506513	trend_dominant
2025-01-10	37.540860	31.881408	0.385510	0.900000	4.373942	trend_dominant
2025-01-11	28.644818	30.326533	0.427943	1.000000	-3.109658	trend_dominant
2025-01-12	28.685476	28.847491	0.470249	1.100000	-1.732263	trend_dominant
2025-01-13	27.356979	27.440582	0.512415	1.200000	-1.796018	trend_dominant
2025-01-14	30.194030	26.102289	0.554430	1.300000	2.237311	trend_dominant
2025-01-15	26.088172	24.829265	0.596281	1.400000	-0.737374	trend_dominant
2025-01-16	28.875639	23.618328	0.637956	1.500000	3.119355	trend_dominant
2025-01-17	23.062163	22.466448	0.679442	1.600000	-1.683727	trend_dominant
2025-01-18	24.488959	21.370747	0.720727	1.700000	0.697485	trend_dominant
2025-01-19	20.801913	20.328483	0.761798	1.800000	-2.088368	trend_dominant
2025-01-20	27.402568	19.337051	0.802644	1.900000	5.362873	trend_dominant
2025-01-21	18.268229	18.393972	0.843253	2.000000	-2.968996	trend_dominant
2025-01-22	21.255051	17.496887	0.883612	2.100000	0.774552	trend_dominant
2025-01-23	21.351706	16.643554	0.923709	2.200000	1.584442	trend_dominant
2025-01-24	20.129870	15.831838	0.963533	2.300000	1.034498	trend_dominant
2025-01-25	17.999564	15.059711	1.003072	2.400000	-0.463219	trend_dominant
2025-01-26	17.543003	14.325240	1.042315	2.500000	-0.324552	trend_dominant
2025-01-27	17.417367	13.626590	1.081249	2.600000	0.109529	trend_dominant
2025-01-28	16.414370	12.962013	1.119862	2.700000	-0.367505	trend_dominant
2025-01-29	18.697691	12.329848	1.158145	2.800000	2.409698	trend_dominant
2025-01-30	21.350906	11.728514	1.196085	2.900000	5.526308	trend_dominant
2025-01-31	13.996449	11.156508	1.233670	3.000000	-1.393729	trend_dominant
2025-02-01	11.558782	10.612399	1.270891	3.100000	-3.424507	trend_dominant
2025-02-02	14.381857	10.094826	1.307736	3.200000	-0.220705	trend_dominant
2025-02-03	20.695962	9.602495	1.344193	3.300000	6.449273	trend_dominant
2025-02-04	11.905243	9.134176	1.380253	3.400000	-2.009186	trend_dominant
2025-02-05	17.702394	8.688697	1.415905	3.500000	4.097792	trend_dominant
2025-02-06	17.510334	8.264944	1.451137	3.600000	4.194252	trend_dominant
2025-02-07	11.663828	7.861858	1.485940	3.700000	-1.383971	trend_dominant
2025-02-08	14.221192	7.478431	1.520304	3.800000	1.422458	trend_dominant
2025-02-09	16.638912	7.113704	1.554217	3.900000	4.070992	trend_dominant
2025-02-10	11.406616	6.766764	1.587671	4.000000	-0.947819	trend_dominant
2025-02-11	11.648449	6.436745	1.620655	4.100000	-0.508951	trend_dominant
2025-02-12	10.521778	6.122821	1.653159	4.200000	-1.454202	trend_dominant
2025-02-13	9.272490	5.824208	1.685174	4.300000	-2.536892	trend_dominant
2025-02-14	10.033654	5.540158	1.716690	4.400000	-1.623194	trend_dominant
2025-02-15	8.457809	5.269961	1.747698	4.500000	-3.059851	trend_dominant
2025-02-16	11.476340	5.012942	1.778189	4.600000	0.085209	trend_dominant
2025-02-17	9.351679	4.768458	1.808154	4.700000	-1.924933	trend_dominant
2025-02-18	11.757947	4.535898	1.837584	4.800000	0.584465	trend_dominant
2025-02-19	7.191410	4.314679	1.866470	4.900000	-3.889739	trend_dominant
2025-02-20	11.826255	4.104250	1.894804	5.000000	0.827201	trend_dominant
2025-02-21	13.010483	3.904083	1.922577	5.100000	2.083822	trend_dominant
2025-02-22	5.879121	3.713679	1.949781	5.200000	-4.984339	trend_dominant
2025-02-23	11.744111	3.532561	1.976408	5.300000	0.935141	trend_dominant
2025-02-24	13.831899	3.360276	2.002451	5.400000	3.069172	trend_dominant
2025-02-25	7.700191	3.196393	2.027901	5.500000	-3.024103	trend_dominant
2025-02-26	14.874684	3.040503	2.052750	5.600000	4.181431	trend_dominant
2025-02-27	11.716756	2.892216	2.076993	5.700000	1.047548	trend_dominant
2025-02-28	8.889252	2.751161	2.100620	5.800000	-1.762530	trend_dominant
2025-03-01	10.501189	2.616985	2.123626	5.900000	-0.139423	trend_dominant
2025-03-02	12.031175	2.489353	2.146004	6.000000	1.395817	trend_dominant
2025-03-03	10.825706	2.367946	2.167746	6.100000	0.190013	trend_dominant
2025-03-04	11.988198	2.252460	2.188847	6.200000	1.346890	trend_dominant
2025-03-05	8.350223	2.142606	2.209301	6.300000	-2.301684	trend_dominant
2025-03-06	11.090613	2.038110	2.229100	6.400000	0.423402	trend_dominant
2025-03-07	7.152665	1.938710	2.248240	6.500000	-3.534286	trend_dominant
2025-03-08	10.432808	1.844158	2.266715	6.600000	-0.278065	trend_dominant
2025-03-09	8.478968	1.754218	2.284519	6.700000	-2.259769	trend_dominant
2025-03-10	8.931486	1.668663	2.301647	6.800000	-1.838825	trend_dominant
2025-03-11	13.895609	1.587282	2.318094	6.900000	3.090233	trend_dominant
2025-03-12	13.571999	1.509869	2.333855	7.000000	2.728275	trend_dominant
2025-03-13	12.408002	1.436232	2.348925	7.100000	1.522845	trend_dominant
2025-03-14	8.198704	1.366186	2.363300	7.200000	-2.730782	trend_dominant
2025-03-15	10.185511	1.299556	2.376976	7.300000	-0.791021	trend_dominant
2025-03-16	14.058869	1.236176	2.389948	7.400000	3.032744	trend_dominant
2025-03-17	11.432393	1.175887	2.402214	7.500000	0.354292	trend_dominant
2025-03-18	16.930630	1.118539	2.413768	7.600000	5.798324	trend_dominant
2025-03-19	12.171889	1.063987	2.424608	7.700000	0.983295	trend_dominant
2025-03-20	11.726949	1.012096	2.434731	7.800000	0.480123	trend_dominant
2025-03-21	10.534077	0.962735	2.444133	7.900000	-0.772791	trend_dominant
2025-03-22	11.702446	0.915782	2.452812	8.000000	0.333852	trend_dominant
2025-03-23	11.050709	0.871119	2.460765	8.100000	-0.381175	trend_dominant
2025-03-24	13.266895	0.828634	2.467989	8.200000	1.770272	trend_dominant
2025-03-25	13.954461	0.788221	2.474484	8.300000	2.391756	trend_dominant
2025-03-26	9.665051	0.749779	2.480246	8.400000	-1.964974	trend_dominant
2025-03-27	8.370404	0.713212	2.485275	8.500000	-3.328082	trend_dominant
2025-03-28	7.177482	0.678428	2.489568	8.600000	-4.590513	trend_dominant
2025-03-29	13.108443	0.645341	2.493124	8.700000	1.269978	trend_dominant
2025-03-30	9.151393	0.613867	2.495942	8.800000	-2.758417	trend_dominant
2025-03-31	6.599724	0.583928	2.498022	8.900000	-5.382226	trend_dominant
2025-04-01	13.026259	0.555450	2.499363	9.000000	0.971447	trend_dominant
2025-04-02	18.360823	0.528360	2.499964	9.100000	6.232499	trend_dominant
2025-04-03	12.187240	0.502592	2.499825	9.200000	-0.015177	trend_dominant
2025-04-04	14.373254	0.478080	2.498947	9.300000	2.096227	trend_dominant
2025-04-05	12.556666	0.454764	2.497329	9.400000	0.204573	trend_dominant
2025-04-06	12.180332	0.432585	2.494972	9.500000	-0.247224	trend_dominant
2025-04-07	14.801055	0.411487	2.491877	9.600000	2.297691	trend_dominant
2025-04-08	11.853777	0.391419	2.488044	9.700000	-0.725686	trend_dominant
2025-04-09	13.324285	0.372329	2.483475	9.800000	0.668481	trend_dominant
2025-04-10	13.536586	0.354170	2.478171	9.900000	0.804245	trend_dominant
2025-04-11	11.138805	0.336897	2.472134	10.000000	-1.670226	trend_dominant
2025-04-12	15.365938	0.320467	2.465366	10.100000	2.480106	trend_dominant
2025-04-13	12.525305	0.304837	2.457867	10.200000	-0.437399	trend_dominant
2025-04-14	11.150249	0.289970	2.449642	10.300000	-1.889363	trend_dominant
2025-04-15	14.457794	0.275828	2.440692	10.400000	1.341275	trend_dominant
2025-04-16	10.947225	0.262376	2.431019	10.500000	-2.246170	trend_dominant
2025-04-17	13.340659	0.249580	2.420627	10.600000	0.070453	trend_dominant
2025-04-18	13.324129	0.237408	2.409519	10.700000	-0.022797	trend_dominant
2025-04-19	16.138265	0.225829	2.397697	10.800000	2.714739	trend_dominant
2025-04-20	14.686727	0.214815	2.385166	10.900000	1.186746	trend_dominant
2025-04-21	13.513701	0.204339	2.371930	11.000000	-0.062567	trend_dominant
2025-04-22	15.696780	0.194373	2.357991	11.100000	2.044416	trend_dominant
2025-04-23	17.203767	0.184893	2.343355	11.200000	3.475519	trend_dominant
2025-04-24	15.198427	0.175876	2.328025	11.300000	1.394526	trend_dominant
2025-04-25	13.905186	0.167298	2.312006	11.400000	0.025882	trend_dominant
2025-04-26	10.674852	0.159139	2.295304	11.500000	-3.279591	trend_dominant
2025-04-27	11.366515	0.151378	2.277922	11.600000	-2.662784	trend_dominant
2025-04-28	13.340799	0.143995	2.259865	11.700000	-0.763062	trend_dominant
2025-04-29	12.654332	0.136972	2.241141	11.800000	-1.523781	trend_dominant
2025-04-30	13.784616	0.130292	2.221753	11.900000	-0.467428	trend_dominant
2025-05-01	14.467270	0.123938	2.201707	12.000000	0.141625	trend_dominant
2025-05-02	15.723135	0.117893	2.181010	12.100000	1.324232	trend_dominant
2025-05-03	14.295564	0.112143	2.159668	12.200000	-0.176247	trend_dominant
2025-05-04	15.760614	0.106674	2.137686	12.300000	1.216254	trend_dominant
2025-05-05	14.777730	0.101472	2.115072	12.400000	0.161186	trend_dominant
2025-05-06	9.749689	0.096523	2.091832	12.500000	-4.938666	trend_dominant
2025-05-07	12.411450	0.091815	2.067973	12.600000	-2.348338	trend_dominant
2025-05-08	14.470621	0.087337	2.043502	12.700000	-0.360219	trend_dominant
2025-05-09	11.877268	0.083078	2.018427	12.800000	-3.024237	trend_dominant
2025-05-10	16.471602	0.079026	1.992754	12.900000	1.499822	trend_dominant
2025-05-11	18.868540	0.075172	1.966491	13.000000	3.826877	trend_dominant
2025-05-12	18.158057	0.071506	1.939647	13.100000	3.046905	trend_dominant
2025-05-13	14.646640	0.068018	1.912228	13.200000	-0.533607	trend_dominant
2025-05-14	18.975761	0.064701	1.884244	13.300000	3.726815	trend_dominant
2025-05-15	15.688917	0.061546	1.855702	13.400000	0.371669	trend_dominant
2025-05-16	14.542440	0.058544	1.826611	13.500000	-0.842715	trend_dominant
2025-05-17	13.919162	0.055689	1.796980	13.600000	-1.533507	trend_dominant
2025-05-18	14.763615	0.052973	1.766816	13.700000	-0.756174	trend_dominant
2025-05-19	14.616077	0.050389	1.736130	13.800000	-0.970442	trend_dominant
2025-05-20	16.078903	0.047932	1.704930	13.900000	0.426041	trend_dominant
2025-05-21	16.120255	0.045594	1.673226	14.000000	0.401435	trend_dominant
2025-05-22	15.792012	0.043370	1.641026	14.100000	0.007615	trend_dominant
2025-05-23	16.941942	0.041255	1.608341	14.200000	1.092345	trend_dominant
2025-05-24	18.891039	0.039243	1.575180	14.300000	2.976616	trend_dominant
2025-05-25	18.352768	0.037329	1.541553	14.400000	2.373885	trend_dominant
2025-05-26	12.330733	0.035509	1.507470	14.500000	-3.712245	trend_dominant
2025-05-27	9.721914	0.033777	1.472940	14.600000	-6.384803	trend_dominant
2025-05-28	18.505904	0.032130	1.437975	14.700000	2.335800	trend_dominant
2025-05-29	12.815950	0.030563	1.402584	14.800000	-3.417197	trend_dominant
2025-05-30	15.733937	0.029072	1.366778	14.900000	-0.561914	trend_dominant
2025-05-31	13.432940	0.027654	1.330568	15.000000	-2.925283	trend_dominant
2025-06-01	11.915318	0.026306	1.293964	15.100000	-4.504951	trend_dominant
2025-06-02	17.835656	0.025023	1.256977	15.200000	1.353657	trend_dominant
2025-06-03	18.441308	0.023802	1.219618	15.300000	1.897888	trend_dominant
2025-06-04	15.163263	0.022641	1.181898	15.400000	-1.441276	trend_dominant
2025-06-05	10.187760	0.021537	1.143828	15.500000	-6.477606	trend_dominant
2025-06-06	15.360296	0.020487	1.105420	15.600000	-1.365611	trend_dominant
2025-06-07	17.765683	0.019488	1.066685	15.700000	0.979510	trend_dominant
2025-06-08	13.148893	0.018537	1.027634	15.800000	-3.697279	trend_dominant
2025-06-09	17.364312	0.017633	0.988279	15.900000	0.458400	trend_dominant
2025-06-10	16.927131	0.016773	0.948632	16.000000	-0.038275	trend_dominant
2025-06-11	18.472888	0.015955	0.908704	16.100000	1.448229	trend_dominant
2025-06-12	17.382635	0.015177	0.868507	16.200000	0.298951	trend_dominant
2025-06-13	14.709817	0.014437	0.828053	16.300000	-2.432672	trend_dominant
2025-06-14	20.192515	0.013733	0.787354	16.400000	2.991429	trend_dominant
2025-06-15	16.863161	0.013063	0.746422	16.500000	-0.396324	trend_dominant
2025-06-16	17.249434	0.012426	0.705269	16.600000	-0.068261	trend_dominant
2025-06-17	15.042557	0.011820	0.663908	16.700000	-2.333170	trend_dominant
2025-06-18	16.325387	0.011243	0.622350	16.800000	-1.108206	trend_dominant
2025-06-19	15.279296	0.010695	0.580607	16.900000	-2.212007	trend_dominant
2025-06-20	17.116502	0.010173	0.538693	17.000000	-0.432365	trend_dominant
2025-06-21	21.885568	0.009677	0.496620	17.100000	4.279271	trend_dominant
2025-06-22	14.233852	0.009205	0.454399	17.200000	-3.429753	trend_dominant
2025-06-23	13.686897	0.008756	0.412045	17.300000	-4.033903	trend_dominant
2025-06-24	21.455823	0.008329	0.369568	17.400000	3.677926	trend_dominant
2025-06-25	17.311596	0.007923	0.326982	17.500000	-0.523309	trend_dominant
2025-06-26	16.219154	0.007537	0.284299	17.600000	-1.672682	trend_dominant
2025-06-27	20.548463	0.007169	0.241532	17.700000	2.599762	trend_dominant
2025-06-28	16.491474	0.006819	0.198693	17.800000	-1.514039	trend_dominant
2025-06-29	22.627307	0.006487	0.155796	17.900000	4.565024	trend_dominant
2025-06-30	19.813838	0.006170	0.112853	18.000000	1.694815	trend_dominant
2025-07-01	16.955967	0.005870	0.069876	18.100000	-1.219779	trend_dominant
2025-07-02	23.625732	0.005583	0.026878	18.200000	5.393271	trend_dominant
2025-07-03	16.774897	0.005311	-0.016127	18.300000	-1.514287	trend_dominant
2025-07-04	20.201163	0.005052	-0.059128	18.400000	1.855238	trend_dominant
2025-07-05	19.150926	0.004806	-0.102111	18.500000	0.748231	trend_dominant
2025-07-06	21.713861	0.004571	-0.145064	18.600000	3.254353	trend_dominant
2025-07-07	22.420152	0.004348	-0.187974	18.700000	3.903778	trend_dominant
2025-07-08	18.653318	0.004136	-0.230828	18.800000	0.080010	trend_dominant
2025-07-09	16.746775	0.003934	-0.273614	18.900000	-1.883545	trend_dominant
2025-07-10	19.837353	0.003743	-0.316320	19.000000	1.149930	trend_dominant
2025-07-11	17.050341	0.003560	-0.358931	19.100000	-1.694288	trend_dominant
2025-07-12	23.835418	0.003386	-0.401436	19.200000	5.033468	trend_dominant
2025-07-13	19.200737	0.003221	-0.443823	19.300000	0.341338	trend_dominant
2025-07-14	18.003682	0.003064	-0.486078	19.400000	-0.913304	trend_dominant
2025-07-15	19.436426	0.002915	-0.528189	19.500000	0.461701	trend_dominant
2025-07-16	15.664812	0.002773	-0.570144	19.600000	-3.367816	trend_dominant
2025-07-17	16.661672	0.002637	-0.611931	19.700000	-2.429035	trend_dominant
2025-07-18	22.150008	0.002509	-0.653536	19.800000	3.001035	trend_dominant
2025-07-19	17.565203	0.002386	-0.694948	19.900000	-1.642236	trend_dominant
