# Supplementary material for: Unified artificial intelligence framework for modeling pollution dynamics and sustainable remediation in environmental chemistry
Source: Sci Rep. 2025 Oct 16;15:36196. doi: 10.1038/s41598-025-20083-w (PMC12533017; doi:10.1038/s41598-025-20083-w)
Supplement: Supplementary file 4 — Supplementary Material 4 S4_high_variability_validation.csv: Validation for the high-variability scenario (200 time points) [file 41598_2025_20083_MOESM4_ESM.csv]

solvent	efficiency	toxicity	cost_factor	sustainability_score	commercial_readiness	efficiency_error	sustainability_error	readiness_error
Traditional	85	8.500000	1.000000	25	95	2.500000	3.200000	4.500000
Bio-based	78	3.200000	1.000000	72	60	3.100000	4.100000	5.200000
Ionic liquid	92	2.100000	2.100000	85	45	1.800000	2.800000	6.100000
Supercritical CO₂	88	1.800000	1.800000	91	70	2.200000	3.500000	4.800000
