# Supplementary material for: Unified artificial intelligence framework for modeling pollution dynamics and sustainable remediation in environmental chemistry
Source: Sci Rep. 2025 Oct 16;15:36196. doi: 10.1038/s41598-025-20083-w (PMC12533017; doi:10.1038/s41598-025-20083-w)
Supplement: Supplementary file 5 — Supplementary Material 5 S5_seasonal_dominant_simulation.csv: Simulation for the seasonal dominant scenario (σ = 1.5 mg/L, amplitude = 0.3, trend = 0.02 mg/L·day⁻¹; 200 time points) [file 41598_2025_20083_MOESM5_ESM.csv]

Iteration	Base_Concentration_mg_L	Decay_Rate_per_day	Half_Life_days	Seasonal_Amplitude_Variation	Confidence_Interval_95pct
1	51.286895	0.049348	14.046151	0.865587	Within_Range
2	51.202368	0.045222	15.327715	0.927586	Within_Range
3	48.591767	0.047283	14.659406	1.077025	Within_Range
4	50.081421	0.045278	15.308663	1.113349	Within_Range
5	51.594244	0.055929	12.393285	0.921639	Within_Range
6	49.795205	0.057760	12.000505	1.081604	Within_Range
7	48.014103	0.043043	16.103496	0.989179	Within_Range
8	51.718725	0.050619	13.693357	0.999344	Within_Range
9	48.342990	0.052508	13.200671	1.096631	Within_Range
10	49.497764	0.054410	12.739384	1.139343	Within_Range
11	48.755819	0.050373	13.760217	0.936141	Within_Range
12	51.229989	0.051241	13.527068	1.040375	Within_Range
13	51.251239	0.048336	14.340325	1.124527	Within_Range
14	50.138721	0.044527	15.566799	1.058770	Within_Range
15	51.231698	0.047068	14.726447	1.107154	Within_Range
16	51.705802	0.046430	14.928713	1.145056	Within_Range
17	48.490988	0.045232	15.324181	0.905267	Within_Range
18	51.654757	0.052469	13.210684	0.895631	Within_Range
19	49.749358	0.051845	13.369665	0.875039	Within_Range
20	51.606149	0.054858	12.635377	1.001562	Within_Range
21	51.961932	0.048684	14.237628	1.145233	Within_Range
22	50.705264	0.052155	13.290205	0.899786	Within_Range
23	51.604097	0.048840	14.192251	0.898670	Within_Range
24	47.952952	0.050956	13.602833	1.008220	Within_Range
25	50.921285	0.056244	12.323903	0.873822	Within_Range
26	50.972285	0.044999	15.403753	1.107453	Within_Range
27	51.340067	0.050653	13.684309	1.063073	Within_Range
28	49.220270	0.049539	13.992038	1.096491	Within_Range
29	49.828914	0.047725	14.523845	0.998264	Within_Range
30	51.378647	0.047363	14.634680	0.902128	Within_Range
31	50.890459	0.055216	12.553455	0.880191	Within_Range
32	48.907471	0.044272	15.656718	0.954382	Within_Range
33	49.791474	0.053981	12.840524	1.045344	Within_Range
34	50.507900	0.047638	14.550300	1.102434	Within_Range
35	49.879406	0.057666	12.020099	1.040243	Within_Range
36	48.430312	0.052819	13.123105	0.947531	Within_Range
37	50.782574	0.043114	16.076983	0.902464	Within_Range
38	51.494096	0.045635	15.188980	1.101112	Within_Range
39	49.072960	0.052286	13.256813	1.058245	Within_Range
40	50.053150	0.046885	14.783995	0.913793	Within_Range
41	48.039395	0.046863	14.790881	1.045949	Within_Range
42	51.840880	0.055939	12.391066	1.079819	Within_Range
43	51.211479	0.052640	13.167750	0.928086	Within_Range
44	51.710219	0.052732	13.144787	1.018132	Within_Range
45	48.366156	0.049153	14.101861	0.988107	Within_Range
46	51.531167	0.050746	13.659049	0.964120	Within_Range
47	52.002561	0.043772	15.835571	0.976765	Within_Range
48	48.076504	0.053838	12.874572	1.125423	Within_Range
49	49.076157	0.055733	12.436822	0.937665	Within_Range
50	51.725235	0.054063	12.821008	1.091472	Within_Range
51	47.975628	0.057405	12.074690	1.068001	Within_Range
52	49.179955	0.055270	12.541039	0.934456	Within_Range
53	51.565566	0.043801	15.824813	1.061106	Within_Range
54	50.170934	0.043545	15.918115	0.922568	Within_Range
55	47.952097	0.049500	14.002892	0.940380	Within_Range
56	50.413101	0.046756	14.824837	0.939976	Within_Range
57	51.021411	0.042770	16.206279	1.120868	Within_Range
58	51.479508	0.052685	13.156474	1.027966	Within_Range
59	51.647670	0.044965	15.415163	0.873691	Within_Range
60	48.905943	0.054713	12.668726	0.860401	Within_Range
61	50.347789	0.057927	11.965874	1.106709	Within_Range
62	50.090072	0.043018	16.112862	1.099412	Within_Range
63	50.415710	0.043839	15.811226	0.878157	Within_Range
64	51.720433	0.052707	13.150900	1.098786	Within_Range
65	51.591711	0.051148	13.551700	1.005234	Within_Range
66	49.707795	0.047071	14.725522	0.980379	Within_Range
67	51.150295	0.051631	13.425078	1.117757	Within_Range
68	49.762196	0.051713	13.403619	1.039392	Within_Range
69	50.385128	0.053242	13.018770	0.921230	Within_Range
70	50.051928	0.043668	15.873261	0.965353	Within_Range
71	49.948202	0.052436	13.219022	1.135159	Within_Range
72	50.422734	0.053898	12.860469	1.001880	Within_Range
73	50.563237	0.043135	16.069283	0.926317	Within_Range
74	49.419783	0.049560	13.986051	0.863695	Within_Range
75	48.488101	0.046429	14.929177	1.141460	Within_Range
76	49.291657	0.049713	13.943073	0.908829	Within_Range
77	50.465276	0.046491	14.909299	0.912098	Within_Range
78	50.069605	0.042088	16.468962	0.852299	Within_Range
79	48.820089	0.042588	16.275820	0.882408	Within_Range
80	49.323215	0.054841	12.639129	1.021615	Within_Range
81	50.053204	0.046696	14.843880	1.129526	Within_Range
82	49.567463	0.043393	15.973531	1.035120	Within_Range
83	48.378121	0.047524	14.585335	1.002224	Within_Range
84	51.571735	0.049897	13.891631	1.060678	Within_Range
85	52.069831	0.044104	15.716260	0.932419	Within_Range
86	49.557220	0.048749	14.218622	0.973306	Within_Range
87	51.711966	0.053425	12.974326	1.032372	Within_Range
88	49.199365	0.055181	12.561418	1.136518	Within_Range
89	51.349033	0.042025	16.493670	1.040920	Within_Range
90	48.114769	0.046122	15.028651	0.867857	Within_Range
91	50.435941	0.052985	13.081843	0.884346	Within_Range
92	49.512123	0.049300	14.059842	0.960716	Within_Range
93	48.408305	0.048703	14.232077	1.075353	Within_Range
94	48.198232	0.043283	16.014350	0.956431	Within_Range
95	51.855248	0.052697	13.153406	1.053601	Within_Range
96	49.420064	0.051499	13.459542	0.853039	Within_Range
97	50.571603	0.056613	12.243693	1.033772	Within_Range
98	51.569534	0.053584	12.935816	0.886168	Within_Range
99	51.690304	0.043063	16.096081	1.010190	Within_Range
100	48.496976	0.042187	16.430231	0.976610	Within_Range
101	49.139171	0.049776	13.925327	1.023160	Within_Range
102	48.083704	0.043968	15.764791	1.017593	Within_Range
103	49.341303	0.053667	12.915760	1.045687	Within_Range
104	51.451538	0.053080	13.058566	0.978979	Within_Range
105	50.726460	0.046406	14.936554	0.941894	Within_Range
106	51.213738	0.049143	14.104781	1.089514	Within_Range
107	51.354174	0.055721	12.439605	1.124991	Within_Range
108	49.710138	0.047102	14.715917	1.024660	Within_Range
109	49.458924	0.051617	13.428612	1.061676	Within_Range
110	50.791301	0.047993	14.442719	0.900058	Within_Range
111	49.708223	0.044282	15.653198	1.117029	Within_Range
112	49.352685	0.044471	15.586374	0.857634	Within_Range
113	50.612454	0.052190	13.281115	0.952181	Within_Range
114	48.201190	0.048554	14.275781	0.943365	Within_Range
115	50.743907	0.051692	13.409056	0.959378	Within_Range
116	48.815149	0.057809	11.990387	0.986200	Within_Range
117	50.790752	0.044249	15.664751	0.995677	Within_Range
118	48.015654	0.050087	13.838786	1.139205	Within_Range
119	49.513668	0.042624	16.261923	0.859287	Within_Range
120	49.529544	0.044560	15.555228	0.857006	Within_Range
121	51.076097	0.049336	14.049416	0.936773	Within_Range
122	51.680349	0.043858	15.804269	1.136776	Within_Range
123	49.218660	0.056214	12.330407	1.030883	Within_Range
124	51.372171	0.057744	12.003752	0.936522	Within_Range
125	51.936769	0.048232	14.371192	0.965654	Within_Range
126	49.329626	0.050663	13.681656	0.896244	Within_Range
127	50.225588	0.050667	13.680372	1.078571	Within_Range
128	51.401330	0.049047	14.132288	0.940700	Within_Range
129	48.989207	0.045114	15.364354	0.867294	Within_Range
130	49.338282	0.046324	14.963037	1.139925	Within_Range
131	50.242377	0.047556	14.575256	1.024140	Within_Range
132	48.484626	0.049105	14.115699	1.037870	Within_Range
133	49.953371	0.048428	14.312806	1.148155	Within_Range
134	51.597322	0.051974	13.336295	1.020813	Within_Range
135	50.506774	0.045221	15.327995	0.968541	Within_Range
136	48.065730	0.049609	13.972280	1.012907	Within_Range
137	48.856549	0.057424	12.070591	1.122836	Within_Range
138	50.933002	0.050534	13.716401	1.110991	Within_Range
139	48.448740	0.054648	12.683816	0.887446	Within_Range
140	51.235685	0.046412	14.934564	1.113127	Within_Range
141	51.864977	0.044381	15.618199	0.988803	Within_Range
142	52.020147	0.049735	13.936943	1.109064	Within_Range
143	50.372672	0.048005	14.438978	0.935735	Within_Range
144	48.753537	0.054189	12.791343	0.965962	Within_Range
145	50.047357	0.049877	13.897073	1.023184	Within_Range
146	51.535424	0.057692	12.014651	0.972275	Within_Range
147	51.375579	0.054232	12.781042	1.022059	Within_Range
148	51.915398	0.045208	15.332539	0.882779	Within_Range
149	51.486640	0.049026	14.138244	1.104091	Within_Range
150	51.650979	0.042999	16.119956	1.115039	Within_Range
151	49.782940	0.050167	13.816818	1.037978	Within_Range
152	51.790807	0.042306	16.384189	0.993053	Within_Range
153	50.788433	0.053563	12.940708	1.057760	Within_Range
154	48.464628	0.046790	14.813898	0.957615	Within_Range
155	51.278636	0.046460	14.919174	0.913211	Within_Range
156	51.921282	0.042142	16.447968	1.149346	Within_Range
157	50.742649	0.055256	12.544400	0.938386	Within_Range
158	47.960124	0.053806	12.882361	1.100243	Within_Range
159	51.010000	0.044286	15.651749	1.076028	Within_Range
160	51.129476	0.052537	13.193593	1.079835	Within_Range
161	51.452870	0.051818	13.376658	0.876581	Within_Range
162	49.948037	0.043242	16.029345	0.972263	Within_Range
163	49.609847	0.043056	16.098677	0.954646	Within_Range
164	48.366192	0.054932	12.618331	1.134306	Within_Range
165	48.203729	0.057282	12.100644	1.006773	Within_Range
166	49.158176	0.043230	16.034016	1.000187	Within_Range
167	51.236965	0.053313	13.001373	0.865068	Within_Range
168	48.206188	0.048446	14.307633	0.938587	Within_Range
169	48.876014	0.046496	14.907650	1.091045	Within_Range
170	51.802758	0.048482	14.297106	1.121833	Within_Range
171	49.250282	0.049623	13.968267	0.917809	Within_Range
172	50.589999	0.057664	12.020512	1.031048	Within_Range
173	49.402819	0.052365	13.236821	0.886876	Within_Range
174	51.632368	0.050049	13.849276	0.984805	Within_Range
175	50.360632	0.051997	13.330640	0.871533	Within_Range
176	50.766992	0.045871	15.110824	1.064186	Within_Range
177	51.354646	0.054863	12.634069	1.015750	Within_Range
178	50.084714	0.044286	15.651604	1.082604	Within_Range
179	49.039919	0.049947	13.877619	0.935282	Within_Range
180	48.462079	0.052073	13.311086	0.866300	Within_Range
181	51.044310	0.047081	14.722318	0.850040	Within_Range
182	50.046742	0.042750	16.214109	0.932851	Within_Range
183	50.869301	0.043003	16.118565	1.101802	Within_Range
184	47.916044	0.045949	15.085082	1.072271	Within_Range
185	49.228335	0.043630	15.886838	0.958070	Within_Range
186	49.035652	0.055483	12.492877	0.944004	Within_Range
187	51.213516	0.056270	12.318247	0.980145	Within_Range
188	51.721761	0.048037	14.429417	1.139224	Within_Range
189	48.275016	0.052992	13.080147	0.998144	Within_Range
190	49.528125	0.052123	13.298198	1.061157	Within_Range
191	47.918326	0.044671	15.516628	1.063914	Within_Range
192	50.698819	0.057457	12.063806	1.078311	Within_Range
193	51.893245	0.053241	13.019135	0.939416	Within_Range
194	48.342533	0.054509	12.716155	1.043245	Within_Range
195	48.102381	0.047761	14.512887	1.137040	Within_Range
196	50.001685	0.048924	14.167932	0.987310	Within_Range
197	48.777307	0.047899	14.470921	0.960944	Within_Range
198	48.119891	0.054281	12.769590	0.974951	Within_Range
199	51.353156	0.055606	12.465428	0.913598	Within_Range
200	50.660885	0.049557	13.987006	1.114047	Within_Range
201	48.806111	0.052845	13.116606	1.032326	Within_Range
202	49.140266	0.044186	15.687169	1.045492	Within_Range
203	51.002109	0.047050	14.732128	1.043450	Within_Range
204	49.559550	0.053411	12.977536	0.909765	Within_Range
205	51.638903	0.046599	14.874865	0.960336	Within_Range
206	48.143986	0.043784	15.830990	1.004759	Within_Range
207	49.023889	0.055368	12.518985	0.854408	Within_Range
208	49.492195	0.047398	14.624121	0.855798	Within_Range
209	48.422347	0.048618	14.256924	0.997859	Within_Range
210	49.598017	0.050495	13.727045	1.028540	Within_Range
211	47.941680	0.049426	14.024074	1.139050	Within_Range
212	50.079936	0.052841	13.117682	0.943559	Within_Range
213	51.150764	0.054367	12.749470	1.006389	Within_Range
214	51.999258	0.044009	15.750194	0.855084	Within_Range
215	51.134664	0.054914	12.622301	0.886062	Within_Range
216	49.015448	0.042281	16.393885	0.937993	Within_Range
217	51.147196	0.050287	13.783723	0.954429	Within_Range
218	49.461305	0.042022	16.494998	0.939940	Within_Range
219	50.615127	0.057587	12.036499	1.104118	Within_Range
220	47.999099	0.056377	12.294864	1.084960	Within_Range
221	51.177580	0.049328	14.051819	0.969402	Within_Range
222	49.172246	0.043051	16.100562	0.918471	Within_Range
223	48.935735	0.049745	13.933942	1.074233	Within_Range
224	49.890001	0.042926	16.147674	1.137337	Within_Range
225	51.859442	0.054563	12.703604	1.147398	Within_Range
226	50.186826	0.057404	12.074832	0.872682	Within_Range
227	49.435859	0.045606	15.198563	0.908750	Within_Range
228	48.491372	0.051959	13.340370	1.084397	Within_Range
229	50.328853	0.044351	15.628529	1.093337	Within_Range
230	50.571010	0.048211	14.377470	1.052239	Within_Range
231	48.991601	0.047523	14.585487	1.125246	Within_Range
232	49.120119	0.049520	13.997371	1.117042	Within_Range
233	50.872430	0.042995	16.121482	0.894191	Within_Range
234	47.932935	0.052095	13.305510	0.984302	Within_Range
235	48.463954	0.057327	12.091123	1.008898	Within_Range
236	48.915952	0.050010	13.860267	1.053886	Within_Range
237	48.220205	0.046395	14.940043	1.092090	Within_Range
238	49.830592	0.050745	13.659355	0.979845	Within_Range
239	48.084380	0.044652	15.523319	0.983662	Within_Range
240	48.778579	0.042800	16.195155	1.103095	Within_Range
241	52.021009	0.054690	12.674046	1.106135	Within_Range
242	48.916304	0.057370	12.082043	0.909078	Within_Range
243	51.896005	0.057917	11.967918	1.063517	Within_Range
244	52.020804	0.051113	13.561171	0.927863	Within_Range
245	49.735383	0.051497	13.459959	0.871924	Within_Range
246	50.513842	0.057699	12.013190	0.907032	Within_Range
247	51.228899	0.056526	12.262366	1.133110	Within_Range
248	51.932570	0.050343	13.768395	1.143192	Within_Range
249	51.080703	0.044587	15.546038	0.993070	Within_Range
250	50.916991	0.045957	15.082370	1.042185	Within_Range
251	50.699722	0.044603	15.540303	1.019526	Within_Range
252	51.140833	0.049982	13.867844	0.853631	Within_Range
253	47.937962	0.047712	14.527590	1.127858	Within_Range
254	48.860442	0.052150	13.291459	0.916623	Within_Range
255	49.251014	0.055569	12.473704	1.068658	Within_Range
256	48.300677	0.048859	14.186616	0.858751	Within_Range
257	49.919739	0.052599	13.177968	0.885551	Within_Range
258	49.113317	0.048365	14.331472	1.125859	Within_Range
259	52.071671	0.042719	16.225894	1.078302	Within_Range
260	49.461241	0.048279	14.357017	1.076279	Within_Range
261	51.757391	0.057215	12.114811	1.023137	Within_Range
262	49.399909	0.054601	12.694821	0.925300	Within_Range
263	50.269111	0.047737	14.520047	1.046989	Within_Range
264	48.909675	0.045065	15.380887	1.125472	Within_Range
265	48.327575	0.050095	13.836564	0.916256	Within_Range
266	48.063506	0.042576	16.280117	0.902567	Within_Range
267	51.540435	0.046520	14.900091	1.135138	Within_Range
268	50.342814	0.048986	14.149954	1.024027	Within_Range
269	50.070133	0.054140	12.802767	0.934749	Within_Range
270	49.382812	0.056306	12.310468	1.133937	Within_Range
271	51.648745	0.048711	14.229738	1.084110	Within_Range
272	49.900610	0.049961	13.873866	0.911404	Within_Range
273	50.382747	0.044978	15.410745	0.949469	Within_Range
274	51.491127	0.045313	15.296801	0.871347	Within_Range
275	48.189832	0.057053	12.149276	1.002076	Within_Range
276	49.619531	0.054974	12.608623	1.100748	Within_Range
277	49.295202	0.053098	13.054138	1.081337	Within_Range
278	50.649533	0.044426	15.602455	1.112765	Within_Range
279	50.164197	0.046520	14.900124	0.977568	Within_Range
280	48.057799	0.044046	15.736940	1.079664	Within_Range
281	47.900049	0.048665	14.243222	1.006753	Within_Range
282	48.129465	0.057569	12.040233	0.917838	Within_Range
283	49.177635	0.046863	14.790901	0.919125	Within_Range
284	47.906190	0.053670	12.915100	1.140054	Within_Range
285	48.842033	0.052609	13.175510	1.072569	Within_Range
286	51.463387	0.048762	14.214885	0.940879	Within_Range
287	49.266240	0.053402	12.979812	1.095034	Within_Range
288	48.662779	0.047935	14.460131	1.120582	Within_Range
289	51.288113	0.057758	12.000941	1.076274	Within_Range
290	49.551420	0.051450	13.472195	1.048304	Within_Range
291	48.229514	0.050712	13.668320	1.062796	Within_Range
292	48.602749	0.054490	12.720606	1.025132	Within_Range
293	51.899331	0.042679	16.241035	0.929598	Within_Range
294	50.426526	0.046745	14.828277	1.064327	Within_Range
295	51.087822	0.043640	15.883206	1.004156	Within_Range
296	50.037340	0.047908	14.468148	1.129877	Within_Range
297	51.375527	0.053155	13.040027	1.064298	Within_Range
298	49.839208	0.056736	12.217080	1.058379	Within_Range
299	50.961720	0.055787	12.424875	0.932221	Within_Range
300	51.289698	0.045124	15.360994	0.953603	Within_Range
301	49.309564	0.057656	12.022032	1.106961	Within_Range
302	50.844913	0.053633	12.923916	1.018622	Within_Range
303	51.877781	0.049940	13.879560	0.964155	Within_Range
304	48.584748	0.054579	12.699820	1.070333	Within_Range
305	49.514291	0.042403	16.346618	1.101699	Within_Range
306	47.947956	0.053259	13.014601	1.141077	Within_Range
307	49.738178	0.045760	15.147588	1.061461	Within_Range
308	51.331938	0.050743	13.659988	1.140111	Within_Range
309	48.117009	0.050077	13.841702	1.065536	Within_Range
310	51.523090	0.044868	15.448556	1.090001	Within_Range
311	50.221370	0.048345	14.337557	0.889515	Within_Range
312	51.534242	0.044516	15.570613	0.942936	Within_Range
313	49.118191	0.055943	12.390323	1.051811	Within_Range
314	51.246062	0.046007	15.065965	1.037462	Within_Range
315	50.301333	0.055325	12.528578	1.121826	Within_Range
316	47.951058	0.052784	13.131688	0.865551	Within_Range
317	50.205206	0.046602	14.873725	0.942033	Within_Range
318	49.382426	0.051941	13.344977	0.950215	Within_Range
319	50.977336	0.048472	14.299821	0.870506	Within_Range
320	51.191791	0.046572	14.883303	0.979830	Within_Range
321	50.778864	0.047319	14.648298	0.866976	Within_Range
322	49.470468	0.057111	12.136804	1.042520	Within_Range
323	50.720212	0.052117	13.299953	0.909698	Within_Range
324	49.657002	0.054015	12.832486	0.880412	Within_Range
325	49.066982	0.046421	14.931725	0.979606	Within_Range
326	52.017549	0.043080	16.089752	1.005610	Within_Range
327	48.653332	0.057531	12.048275	0.883991	Within_Range
328	49.595124	0.053806	12.882302	1.061366	Within_Range
329	49.675460	0.047544	14.578949	0.969284	Within_Range
330	49.009960	0.045285	15.306220	0.994912	Within_Range
331	49.027842	0.046599	14.874599	1.047027	Within_Range
332	51.967857	0.051658	13.417952	0.873094	Within_Range
333	48.217451	0.057223	12.113135	0.939187	Within_Range
334	48.286681	0.051585	13.437066	1.037095	Within_Range
335	50.623720	0.046278	14.977758	0.854533	Within_Range
336	51.953065	0.046014	15.063738	1.052808	Within_Range
337	50.867845	0.051760	13.391530	0.943872	Within_Range
338	49.038604	0.051563	13.442804	1.109829	Within_Range
339	51.876282	0.043694	15.863491	0.896449	Within_Range
340	51.867892	0.053785	12.887474	1.114898	Within_Range
341	48.751057	0.051401	13.484993	1.060342	Within_Range
342	50.756470	0.048530	14.282734	0.854618	Within_Range
343	50.348289	0.046050	15.052179	0.985076	Within_Range
344	51.921840	0.048385	14.325791	1.101940	Within_Range
345	48.691871	0.052759	13.137898	1.143102	Within_Range
346	48.327951	0.042133	16.451362	0.980075	Within_Range
347	48.289027	0.053974	12.842207	1.124365	Within_Range
348	49.722888	0.046139	15.022896	0.980321	Within_Range
349	50.938481	0.042145	16.446776	1.026836	Within_Range
350	50.475825	0.052203	13.277915	0.922607	Within_Range
351	50.899021	0.043462	15.948253	0.909781	Within_Range
352	51.585374	0.053820	12.879092	0.854124	Within_Range
353	48.943180	0.045431	15.257308	0.931242	Within_Range
354	48.939751	0.043000	16.119544	0.987682	Within_Range
355	50.977481	0.051708	13.405104	1.051862	Within_Range
356	48.240827	0.057224	12.112907	1.101548	Within_Range
357	51.281379	0.055168	12.564357	1.129813	Within_Range
358	50.185867	0.045205	15.333584	1.035035	Within_Range
359	51.020102	0.053807	12.882178	1.006435	Within_Range
360	48.187527	0.047938	14.459301	1.126230	Within_Range
361	50.354685	0.050613	13.694958	0.930656	Within_Range
362	49.447485	0.056326	12.306091	1.049939	Within_Range
363	51.207026	0.049270	14.068477	1.039074	Within_Range
364	48.943211	0.053287	13.007719	0.978280	Within_Range
365	49.758691	0.052389	13.230737	1.130884	Within_Range
366	48.168827	0.055196	12.557949	0.937715	Within_Range
367	49.764462	0.042351	16.366875	0.940314	Within_Range
368	50.011051	0.042899	16.157722	0.997329	Within_Range
369	51.793865	0.043686	15.866469	1.079332	Within_Range
370	49.620618	0.052483	13.207136	0.928071	Within_Range
371	48.569868	0.044567	15.552784	0.871148	Within_Range
372	48.679716	0.052628	13.170815	1.114507	Within_Range
373	51.319328	0.052962	13.087595	0.883130	Within_Range
374	49.114587	0.046957	14.761346	0.924987	Within_Range
375	50.063024	0.050569	13.706996	0.957066	Within_Range
376	49.385914	0.055257	12.544086	1.086788	Within_Range
377	49.192742	0.056621	12.241958	1.135845	Within_Range
378	49.272319	0.047671	14.540289	1.001690	Within_Range
379	51.852707	0.056021	12.372964	0.880770	Within_Range
380	49.549469	0.050854	13.630157	1.000940	Within_Range
381	48.714225	0.055741	12.435126	1.053082	Within_Range
382	51.419215	0.055740	12.435313	1.074507	Within_Range
383	49.744685	0.051769	13.389298	0.898110	Within_Range
384	50.729311	0.044868	15.448569	1.058185	Within_Range
385	48.864312	0.043881	15.796131	0.899585	Within_Range
386	47.908367	0.053500	12.956062	1.069720	Within_Range
387	50.062720	0.044582	15.547760	0.875066	Within_Range
388	47.980342	0.044652	15.523328	1.117257	Within_Range
389	48.914455	0.047668	14.541038	0.881604	Within_Range
390	48.833917	0.050308	13.778182	1.032326	Within_Range
391	48.930480	0.042924	16.148350	0.967310	Within_Range
392	48.883654	0.045513	15.229699	1.137959	Within_Range
393	50.488462	0.050910	13.615133	0.974733	Within_Range
394	49.701566	0.050654	13.683828	1.058929	Within_Range
395	50.849014	0.044747	15.490325	1.000034	Within_Range
396	49.630224	0.055928	12.393467	1.039426	Within_Range
397	50.136517	0.043846	15.808562	1.031691	Within_Range
398	48.392256	0.047395	14.624807	0.892853	Within_Range
399	50.806709	0.045300	15.301251	0.967558	Within_Range
400	51.661834	0.045269	15.311719	1.002342	Within_Range
401	49.660941	0.042290	16.390339	1.087827	Within_Range
402	48.189993	0.049588	13.978101	1.018203	Within_Range
403	50.539391	0.053018	13.073782	0.925982	Within_Range
404	47.941911	0.053575	12.937861	1.010697	Within_Range
405	51.411694	0.055142	12.570173	1.102998	Within_Range
406	49.937398	0.047338	14.642494	1.087467	Within_Range
407	49.795435	0.044935	15.425526	1.106492	Within_Range
408	51.606751	0.049461	14.014027	0.872710	Within_Range
409	49.528870	0.054857	12.635620	1.120532	Within_Range
410	48.754586	0.043072	16.092914	1.113205	Within_Range
411	49.535501	0.050668	13.680129	1.140420	Within_Range
412	48.179572	0.052373	13.234797	0.872232	Within_Range
413	49.476969	0.054861	12.634600	0.980042	Within_Range
414	52.088166	0.050945	13.605808	0.946349	Within_Range
415	48.824468	0.047608	14.559368	0.961760	Within_Range
416	48.188597	0.047913	14.466731	0.989272	Within_Range
417	50.935499	0.052508	13.200874	1.062630	Within_Range
418	47.935127	0.045483	15.239806	1.048505	Within_Range
419	49.932755	0.042085	16.470166	1.091348	Within_Range
420	51.145800	0.050775	13.651427	0.869939	Within_Range
421	51.119363	0.051339	13.501267	1.084588	Within_Range
422	51.057337	0.054848	12.637594	1.005402	Within_Range
423	48.489363	0.052739	13.143091	1.036142	Within_Range
424	51.017463	0.044718	15.500373	0.908493	Within_Range
425	51.639720	0.054000	12.836143	1.122469	Within_Range
426	51.086604	0.051554	13.444944	1.046240	Within_Range
427	51.634337	0.051261	13.521945	1.039717	Within_Range
428	48.557202	0.049583	13.979606	1.064919	Within_Range
429	49.037959	0.045236	15.322888	0.944148	Within_Range
430	48.914303	0.045439	15.254589	0.977455	Within_Range
431	51.712922	0.050113	13.831697	0.906376	Within_Range
432	48.223281	0.053138	13.044162	0.964840	Within_Range
433	51.351690	0.052552	13.189696	1.088872	Within_Range
434	49.042173	0.053078	13.059093	0.929219	Within_Range
435	51.844088	0.052182	13.283265	0.947354	Within_Range
436	49.031950	0.045055	15.384527	1.058392	Within_Range
437	48.818606	0.051525	13.452677	0.929391	Within_Range
438	50.680270	0.055039	12.593738	1.083408	Within_Range
439	51.095576	0.045004	15.402053	0.876515	Within_Range
440	50.835585	0.047894	14.472661	0.979704	Within_Range
441	48.030826	0.046153	15.018392	0.860103	Within_Range
442	51.592580	0.045894	15.103106	1.017201	Within_Range
443	48.063713	0.052670	13.160300	0.946908	Within_Range
444	51.671261	0.056210	12.331409	0.947587	Within_Range
445	51.684036	0.057939	11.963494	1.097625	Within_Range
446	51.448460	0.045984	15.073614	1.023011	Within_Range
447	48.182475	0.043519	15.927576	1.149668	Within_Range
448	49.271885	0.053971	12.842970	1.092000	Within_Range
449	51.503698	0.057962	11.958638	0.922449	Within_Range
450	48.069473	0.048579	14.268434	0.889024	Within_Range
451	47.994189	0.047767	14.511057	1.085121	Within_Range
452	50.277959	0.047004	14.746417	1.046303	Within_Range
453	48.874476	0.042230	16.413580	1.079306	Within_Range
454	50.519721	0.054197	12.789439	0.861681	Within_Range
455	51.415902	0.051912	13.352242	1.019019	Within_Range
456	50.523379	0.055831	12.415110	1.026081	Within_Range
457	50.339992	0.057851	11.981621	1.077019	Within_Range
458	49.757634	0.053318	13.000161	0.966769	Within_Range
459	48.861277	0.051550	13.446211	1.128455	Within_Range
460	51.802386	0.047470	14.601645	1.008303	Within_Range
461	48.788871	0.057930	11.965234	1.144335	Within_Range
462	50.627938	0.054871	12.632391	1.064530	Within_Range
463	50.391265	0.042854	16.174783	0.986429	Within_Range
464	50.734102	0.052841	13.117724	0.961937	Within_Range
465	51.855106	0.044678	15.514384	1.000108	Within_Range
466	50.801713	0.053154	13.040315	1.044592	Within_Range
467	49.056210	0.044499	15.576584	1.040782	Within_Range
468	50.417069	0.044870	15.448003	1.061542	Within_Range
469	49.811722	0.052684	13.156650	1.101210	Within_Range
470	48.612859	0.042306	16.384011	1.083731	Within_Range
471	50.460729	0.053194	13.030495	1.101446	Within_Range
472	51.271806	0.057375	12.081055	1.010781	Within_Range
473	49.951682	0.048430	14.312294	0.896107	Within_Range
474	50.304950	0.046432	14.928157	1.126392	Within_Range
475	50.349401	0.051485	13.462974	0.956477	Within_Range
476	48.118355	0.042508	16.306314	0.977001	Within_Range
477	48.255175	0.051710	13.404626	1.114292	Within_Range
478	51.608242	0.052545	13.191565	0.913370	Within_Range
479	51.524587	0.056177	12.338521	0.908996	Within_Range
480	50.997190	0.046584	14.879412	1.090792	Within_Range
481	52.088399	0.042480	16.316864	1.119210	Within_Range
482	50.515048	0.057574	12.039214	0.989503	Within_Range
483	51.459029	0.042998	16.120337	0.950584	Within_Range
484	48.181469	0.057605	12.032658	1.095092	Within_Range
485	51.480699	0.057007	12.158889	0.875531	Within_Range
486	49.519510	0.043137	16.068671	0.913238	Within_Range
487	48.863336	0.049506	14.001357	0.930569	Within_Range
488	48.324108	0.044680	15.513639	0.894183	Within_Range
489	51.986923	0.054149	12.800814	1.140328	Within_Range
490	49.746910	0.046454	14.921185	1.089488	Within_Range
491	49.270266	0.046790	14.813960	0.919752	Within_Range
492	48.444652	0.046103	15.034619	0.956596	Within_Range
493	50.730776	0.043001	16.119313	0.913152	Within_Range
494	51.297899	0.044351	15.628759	0.952794	Within_Range
495	51.531567	0.044479	15.583764	0.874821	Within_Range
496	49.935060	0.046839	14.798596	1.019023	Within_Range
497	51.275981	0.044194	15.684059	1.024210	Within_Range
498	50.023137	0.044305	15.644805	1.037200	Within_Range
499	49.049290	0.049805	13.917123	0.874682	Within_Range
500	49.830253	0.046903	14.778181	1.096714	Within_Range
501	48.139311	0.048698	14.233669	0.987529	Within_Range
502	50.945026	0.051189	13.541046	1.050164	Within_Range
503	51.163607	0.055795	12.423051	0.944163	Within_Range
504	50.159695	0.055442	12.502265	1.146835	Within_Range
505	51.635981	0.047943	14.457591	0.908550	Within_Range
506	49.955449	0.053866	12.867928	0.997771	Within_Range
507	49.929360	0.055412	12.509043	0.958421	Within_Range
508	51.511138	0.048509	14.289079	0.948470	Within_Range
509	49.806758	0.054199	12.788894	0.887801	Within_Range
510	48.724961	0.057223	12.113062	0.902647	Within_Range
511	50.284455	0.051269	13.519803	0.996887	Within_Range
512	50.607930	0.045677	15.174896	1.015799	Within_Range
513	49.463128	0.052587	13.181042	0.892367	Within_Range
514	50.297685	0.044964	15.415492	0.933593	Within_Range
515	48.818581	0.044925	15.428847	1.097713	Within_Range
516	49.099972	0.056834	12.195999	1.140978	Within_Range
517	50.299294	0.044288	15.650896	0.962364	Within_Range
518	51.250476	0.047878	14.477287	0.876105	Within_Range
519	50.238497	0.055522	12.484205	1.088778	Within_Range
520	48.635517	0.052764	13.136686	0.916151	Within_Range
521	48.816472	0.055985	12.380912	0.924901	Within_Range
522	49.005639	0.042010	16.499397	1.111201	Within_Range
523	51.228898	0.052037	13.320208	1.075080	Within_Range
524	48.538604	0.049333	14.050325	0.955366	Within_Range
525	48.293861	0.049778	13.924745	1.126222	Within_Range
526	48.068248	0.046663	14.854202	0.912262	Within_Range
527	48.900216	0.056535	12.260507	0.990421	Within_Range
528	49.858458	0.054169	12.795962	0.896348	Within_Range
529	49.946514	0.048880	14.180657	1.029073	Within_Range
530	52.098142	0.054311	12.762513	0.969360	Within_Range
531	51.375723	0.044731	15.495786	0.859139	Within_Range
532	48.758683	0.047447	14.609000	1.003174	Within_Range
533	50.483542	0.056570	12.252978	1.002956	Within_Range
534	50.005358	0.042804	16.193556	0.860473	Within_Range
535	50.214872	0.049011	14.142727	1.101754	Within_Range
536	48.574854	0.042400	16.347986	0.984712	Within_Range
537	48.897410	0.042794	16.197363	1.067379	Within_Range
538	48.368691	0.051733	13.398521	0.934315	Within_Range
539	48.628683	0.048076	14.417731	1.090434	Within_Range
540	49.546793	0.054012	12.833132	0.887646	Within_Range
541	51.145640	0.045791	15.137215	1.053218	Within_Range
542	50.276283	0.056866	12.189064	0.966197	Within_Range
543	48.177894	0.042306	16.383945	1.098058	Within_Range
544	50.103890	0.054404	12.740762	0.920328	Within_Range
545	49.349352	0.042482	16.316386	1.138448	Within_Range
546	50.705045	0.056931	12.175155	0.929649	Within_Range
547	50.468147	0.052856	13.113879	0.945265	Within_Range
548	51.462059	0.057155	12.127587	1.115457	Within_Range
549	51.004081	0.046439	14.925832	0.934485	Within_Range
550	51.946113	0.042165	16.439098	1.064815	Within_Range
551	50.866234	0.051963	13.339236	1.147033	Within_Range
552	49.209894	0.047440	14.611167	0.873682	Within_Range
553	49.759752	0.046177	15.010731	0.953016	Within_Range
554	51.405202	0.056968	12.167361	0.905720	Within_Range
555	49.464538	0.056858	12.190828	0.868543	Within_Range
556	48.287914	0.044605	15.539794	1.028564	Within_Range
557	48.531984	0.057489	12.056994	0.984014	Within_Range
558	50.006375	0.045947	15.085950	0.991288	Within_Range
559	50.680037	0.054019	12.831583	1.076160	Within_Range
560	50.327143	0.056470	12.274662	1.095222	Within_Range
561	51.079602	0.042890	16.161162	0.852063	Within_Range
562	48.792279	0.052616	13.173601	0.973359	Within_Range
563	49.590106	0.056153	12.343817	1.118669	Within_Range
564	51.718536	0.047022	14.740897	1.057317	Within_Range
565	49.040859	0.045050	15.386258	0.905390	Within_Range
566	49.336852	0.048879	14.180786	1.099285	Within_Range
567	48.403543	0.053759	12.893647	1.009436	Within_Range
568	49.109370	0.049885	13.894870	0.939983	Within_Range
569	50.403544	0.048942	14.162769	0.899322	Within_Range
570	48.389649	0.050747	13.658845	1.120724	Within_Range
571	49.344622	0.053728	12.901042	1.047598	Within_Range
572	51.812531	0.055136	12.571659	1.019982	Within_Range
573	50.659528	0.056374	12.295472	0.969856	Within_Range
574	49.272538	0.042173	16.435813	1.097965	Within_Range
575	51.264119	0.043671	15.871926	1.023057	Within_Range
576	49.848723	0.043899	15.789465	1.144170	Within_Range
577	48.801723	0.043076	16.091356	1.028454	Within_Range
578	51.003240	0.042519	16.302021	1.047615	Within_Range
579	50.135626	0.043652	15.878846	0.901757	Within_Range
580	50.285492	0.046742	14.829304	1.131495	Within_Range
581	51.338709	0.057737	12.005235	0.927901	Within_Range
582	51.972839	0.048900	14.174864	0.954256	Within_Range
583	48.111468	0.042844	16.178303	1.057603	Within_Range
584	49.823302	0.045624	15.192485	1.034191	Within_Range
585	48.962004	0.051242	13.526906	0.957763	Within_Range
586	51.358919	0.055131	12.572698	0.993205	Within_Range
587	49.373440	0.047801	14.500697	1.091714	Within_Range
588	49.278354	0.045345	15.286094	0.875407	Within_Range
589	49.860111	0.049714	13.942664	1.102273	Within_Range
590	48.829203	0.048096	14.411785	1.092522	Within_Range
591	51.359219	0.048154	14.394451	0.987737	Within_Range
592	49.173801	0.056921	12.177380	0.885593	Within_Range
593	51.821748	0.052942	13.092610	1.009472	Within_Range
594	48.037168	0.049610	13.972054	0.972324	Within_Range
595	48.577119	0.052503	13.202161	1.141345	Within_Range
596	50.261193	0.053436	12.971527	0.870535	Within_Range
597	49.654201	0.043862	15.803004	1.033839	Within_Range
598	51.841625	0.052588	13.180599	0.873041	Within_Range
599	49.389598	0.050811	13.641779	0.970962	Within_Range
600	51.401305	0.055035	12.594722	1.033549	Within_Range
601	49.468523	0.046085	15.040500	0.881762	Within_Range
602	49.390570	0.048611	14.259131	1.052747	Within_Range
603	50.664271	0.043122	16.074197	0.968578	Within_Range
604	48.663471	0.044509	15.573190	1.098191	Within_Range
605	48.076044	0.048707	14.230978	0.900461	Within_Range
606	51.593187	0.050913	13.614440	0.919414	Within_Range
607	50.010195	0.053704	12.906860	1.137435	Within_Range
608	48.825873	0.056179	12.338210	1.130291	Within_Range
609	51.748966	0.052167	13.287176	1.038946	Within_Range
610	49.593485	0.054038	12.826946	1.009388	Within_Range
611	50.745240	0.048855	14.187750	1.069449	Within_Range
612	51.362780	0.044343	15.631497	1.099879	Within_Range
613	50.169245	0.055515	12.485842	0.979391	Within_Range
614	49.491970	0.056641	12.237558	0.925351	Within_Range
615	51.445692	0.049744	13.934195	1.004229	Within_Range
616	49.195567	0.051169	13.546319	0.947563	Within_Range
617	48.064932	0.046352	14.953994	0.851914	Within_Range
618	52.009090	0.057452	12.064814	0.968547	Within_Range
619	50.959158	0.047533	14.582473	1.051328	Within_Range
620	51.282806	0.057148	12.128963	0.970064	Within_Range
621	51.189852	0.046255	14.985393	1.147100	Within_Range
622	48.008232	0.051656	13.418402	1.047852	Within_Range
623	50.789791	0.043926	15.779812	1.131559	Within_Range
624	48.660970	0.051964	13.338974	0.916803	Within_Range
625	49.190309	0.050743	13.659866	0.975158	Within_Range
626	48.572948	0.044735	15.494522	0.975443	Within_Range
627	51.080589	0.056367	12.296944	0.875238	Within_Range
628	49.551036	0.043604	15.896439	0.854978	Within_Range
629	50.679218	0.051639	13.422890	0.898906	Within_Range
630	48.882014	0.042379	16.355787	1.100484	Within_Range
631	51.993701	0.044167	15.693655	0.919443	Within_Range
632	51.547320	0.056823	12.198266	0.975888	Within_Range
633	48.112614	0.042630	16.259507	1.022185	Within_Range
634	49.550159	0.042458	16.325310	1.024976	Within_Range
635	47.947471	0.054598	12.695480	0.941930	Within_Range
636	48.069084	0.051414	13.481777	0.969305	Within_Range
637	51.989962	0.050707	13.669607	0.932572	Within_Range
638	50.879643	0.046344	14.956609	1.121273	Within_Range
639	49.473832	0.050798	13.645194	0.865172	Within_Range
640	49.689709	0.055318	12.530270	1.091695	Within_Range
641	48.842138	0.045617	15.194843	1.095192	Within_Range
642	51.807673	0.043526	15.924982	0.985018	Within_Range
643	49.317308	0.055931	12.392895	0.875057	Within_Range
644	48.786729	0.054039	12.826678	0.865388	Within_Range
645	49.968649	0.049074	14.124613	0.950320	Within_Range
646	49.557204	0.050479	13.731383	0.898410	Within_Range
647	50.302383	0.054887	12.628641	1.078048	Within_Range
648	48.546380	0.044388	15.615646	0.930452	Within_Range
649	49.416514	0.048535	14.281303	1.053909	Within_Range
650	48.138058	0.042555	16.288357	0.967573	Within_Range
651	50.828088	0.045095	15.370833	1.042451	Within_Range
652	48.991278	0.056177	12.338546	1.118707	Within_Range
653	49.148606	0.045680	15.174008	0.973391	Within_Range
654	48.910233	0.052758	13.138203	1.097819	Within_Range
655	50.726987	0.055190	12.559379	0.969098	Within_Range
656	48.556531	0.053807	12.882049	0.958142	Within_Range
657	50.719337	0.046330	14.960990	0.874369	Within_Range
658	52.068844	0.044499	15.576613	1.146526	Within_Range
659	52.004576	0.054701	12.671542	1.047827	Within_Range
660	50.326790	0.055858	12.409178	0.936832	Within_Range
661	49.864261	0.051910	13.352803	0.973357	Within_Range
662	49.695443	0.047285	14.659061	1.019270	Within_Range
663	51.472413	0.045224	15.326823	1.130330	Within_Range
664	50.794168	0.055172	12.563302	1.016857	Within_Range
665	51.173970	0.042259	16.402276	1.095514	Within_Range
666	48.068583	0.056239	12.325111	1.147589	Within_Range
667	49.135083	0.045365	15.279306	1.079609	Within_Range
668	48.962711	0.055849	12.411094	0.880853	Within_Range
669	48.429012	0.057666	12.019944	1.052152	Within_Range
670	51.456926	0.047189	14.688661	1.052945	Within_Range
671	50.395816	0.051650	13.419977	1.054760	Within_Range
672	50.316509	0.048865	14.184942	0.932777	Within_Range
673	51.128042	0.045620	15.193813	1.057706	Within_Range
674	48.879998	0.052005	13.328399	1.074123	Within_Range
675	48.818598	0.042959	16.135052	0.889292	Within_Range
676	50.445187	0.055591	12.468662	0.863499	Within_Range
677	50.983435	0.047461	14.604533	0.993559	Within_Range
678	51.801210	0.047312	14.650699	0.989601	Within_Range
679	47.957466	0.043306	16.005956	0.927577	Within_Range
680	48.016979	0.052102	13.303657	0.977920	Within_Range
681	50.202210	0.044794	15.473985	0.938780	Within_Range
682	50.688063	0.057445	12.066308	0.865125	Within_Range
683	51.639614	0.051230	13.530077	1.019176	Within_Range
684	50.001170	0.043110	16.078457	0.876963	Within_Range
685	50.423830	0.047455	14.606306	1.125180	Within_Range
686	49.607680	0.044293	15.649311	1.064416	Within_Range
687	49.132084	0.050408	13.750867	1.059350	Within_Range
688	51.681109	0.054675	12.677575	1.052908	Within_Range
689	50.754459	0.057135	12.131787	0.938747	Within_Range
690	47.904671	0.046351	14.954221	0.915367	Within_Range
691	50.679705	0.052139	13.294119	1.028038	Within_Range
692	47.968222	0.053660	12.917283	0.947059	Within_Range
693	50.693235	0.050905	13.616417	0.952819	Within_Range
694	48.465220	0.043511	15.930499	1.099455	Within_Range
695	51.757270	0.052397	13.228856	0.881030	Within_Range
696	49.588514	0.053663	12.916662	1.083946	Within_Range
697	48.396518	0.042000	16.503311	1.063641	Within_Range
698	49.397704	0.046072	15.044966	0.853869	Within_Range
699	50.169258	0.055618	12.462549	1.137289	Within_Range
700	50.276129	0.050231	13.799087	0.875517	Within_Range
701	50.205266	0.048080	14.416639	1.032141	Within_Range
702	49.532651	0.045845	15.119433	0.878490	Within_Range
703	49.222657	0.043546	15.917470	0.903069	Within_Range
704	52.046812	0.049106	14.115424	1.009562	Within_Range
705	51.569198	0.057929	11.965440	1.024814	Within_Range
706	51.312390	0.047231	14.675665	0.941723	Within_Range
707	49.591356	0.052760	13.137711	1.054658	Within_Range
708	49.224006	0.044131	15.706455	1.039719	Within_Range
709	48.438969	0.051256	13.523271	1.058027	Within_Range
710	50.842568	0.054056	12.822867	1.111858	Within_Range
711	49.999828	0.053684	12.911619	1.035752	Within_Range
712	48.683888	0.042411	16.343558	0.935362	Within_Range
713	49.760742	0.051874	13.362209	1.104988	Within_Range
714	48.724232	0.044009	15.750196	1.139044	Within_Range
715	48.353787	0.049656	13.959022	1.025669	Within_Range
716	50.173773	0.043377	15.979780	0.867108	Within_Range
717	48.343030	0.051369	13.493386	1.013303	Within_Range
718	48.881711	0.052204	13.277566	1.096020	Within_Range
719	48.074632	0.049970	13.871244	1.056793	Within_Range
720	48.959710	0.046924	14.771593	1.034091	Within_Range
721	51.671328	0.054959	12.612126	1.024939	Within_Range
722	50.966931	0.047837	14.489723	1.042290	Within_Range
723	49.857963	0.045039	15.389940	1.060521	Within_Range
724	50.237151	0.047738	14.519837	1.123402	Within_Range
725	47.987923	0.047052	14.731398	0.867064	Within_Range
726	51.119415	0.053234	13.020829	0.949406	Within_Range
727	50.737784	0.048335	14.340483	1.076876	Within_Range
728	49.807571	0.048596	14.263322	1.130419	Within_Range
729	48.953692	0.043927	15.779468	1.025363	Within_Range
730	51.971152	0.048045	14.426913	0.868611	Within_Range
731	49.325082	0.050095	13.836680	0.898577	Within_Range
732	50.664029	0.057964	11.958238	0.985522	Within_Range
733	49.389860	0.048411	14.317890	0.884544	Within_Range
734	51.609749	0.048637	14.251376	0.966182	Within_Range
735	50.670699	0.049073	14.124952	1.044470	Within_Range
736	48.158074	0.055020	12.598193	1.132151	Within_Range
737	50.624815	0.057273	12.102501	0.895430	Within_Range
738	49.905148	0.051629	13.425564	1.024521	Within_Range
739	49.586139	0.047409	14.620474	0.888047	Within_Range
740	49.545318	0.044603	15.540520	1.070310	Within_Range
741	48.777090	0.042937	16.143337	1.015710	Within_Range
742	50.399965	0.055951	12.388555	1.023094	Within_Range
743	49.351020	0.054848	12.637558	1.012084	Within_Range
744	48.232977	0.051054	13.576850	1.122406	Within_Range
745	49.564513	0.046741	14.829465	0.893041	Within_Range
746	48.536071	0.048924	14.167736	1.028704	Within_Range
747	48.238585	0.057033	12.153420	1.076540	Within_Range
748	50.363820	0.055255	12.544511	0.874056	Within_Range
749	49.902723	0.052081	13.308897	1.098596	Within_Range
750	51.190572	0.046433	14.927865	1.132264	Within_Range
751	48.422253	0.056002	12.377156	1.141282	Within_Range
752	48.644045	0.053553	12.943186	0.862086	Within_Range
753	49.602776	0.050261	13.791083	1.024194	Within_Range
754	51.830936	0.052756	13.138734	0.994383	Within_Range
755	51.300635	0.057209	12.116152	0.856620	Within_Range
756	52.026589	0.043378	15.979191	1.094316	Within_Range
757	49.077406	0.044115	15.712324	0.981957	Within_Range
758	50.604618	0.048095	14.411974	0.866370	Within_Range
759	50.417737	0.056438	12.281470	0.964965	Within_Range
760	48.808598	0.049081	14.122447	0.864509	Within_Range
761	51.346048	0.055221	12.552136	1.026400	Within_Range
762	49.383032	0.054797	12.649471	1.016406	Within_Range
763	51.368916	0.052103	13.303316	1.085322	Within_Range
764	50.413965	0.048626	14.254586	1.137384	Within_Range
765	50.172678	0.051681	13.411919	0.916146	Within_Range
766	50.527733	0.051146	13.552398	0.905452	Within_Range
767	48.150266	0.051670	13.414952	1.079108	Within_Range
768	50.098286	0.045628	15.191148	1.049957	Within_Range
769	48.236444	0.049069	14.125871	0.899010	Within_Range
770	48.674728	0.045237	15.322672	0.966012	Within_Range
771	48.114831	0.048365	14.331677	1.003512	Within_Range
772	49.929836	0.048125	14.403194	1.101744	Within_Range
773	48.510372	0.050091	13.837718	0.868612	Within_Range
774	48.198854	0.051182	13.542831	1.019806	Within_Range
775	51.587741	0.050926	13.610876	1.137937	Within_Range
776	48.104518	0.043568	15.909503	0.863220	Within_Range
777	48.678163	0.050660	13.682250	1.043672	Within_Range
778	48.091458	0.057136	12.131630	1.102650	Within_Range
779	49.145772	0.043235	16.032084	0.900966	Within_Range
780	48.433167	0.043973	15.763183	1.005569	Within_Range
781	48.932559	0.047730	14.522182	1.146852	Within_Range
782	50.774120	0.057184	12.121414	0.892767	Within_Range
783	49.504986	0.050876	13.624325	0.873027	Within_Range
784	47.917587	0.052727	13.145975	1.042546	Within_Range
785	49.625313	0.049834	13.909037	0.974633	Within_Range
786	48.000821	0.047366	14.633872	0.903125	Within_Range
787	48.313382	0.057308	12.095221	1.029808	Within_Range
788	50.960356	0.047046	14.733449	0.967944	Within_Range
789	48.895081	0.043551	15.915593	0.903709	Within_Range
790	51.249559	0.052841	13.117668	1.014079	Within_Range
791	49.895377	0.056759	12.212122	0.871820	Within_Range
792	49.078523	0.047599	14.562220	1.084728	Within_Range
793	52.068561	0.045851	15.117474	1.112292	Within_Range
794	51.388616	0.045595	15.202424	0.969800	Within_Range
795	49.620626	0.057652	12.023049	0.904268	Within_Range
796	51.256463	0.047347	14.639702	1.069261	Within_Range
797	49.664046	0.051254	13.523832	1.099784	Within_Range
798	51.277495	0.055863	12.408034	0.867885	Within_Range
799	50.806612	0.044240	15.667955	0.974746	Within_Range
800	50.204071	0.048444	14.308265	1.005884	Within_Range
801	52.085410	0.044163	15.695032	1.052637	Within_Range
802	49.563204	0.044128	15.707594	0.897621	Within_Range
803	51.886947	0.056074	12.361377	1.122113	Within_Range
804	52.064438	0.045333	15.290108	0.956632	Within_Range
805	50.710720	0.049741	13.935172	0.975517	Within_Range
806	49.402807	0.051500	13.459040	1.022678	Within_Range
807	48.578123	0.049548	13.989454	1.016042	Within_Range
808	50.295205	0.045362	15.280445	1.072681	Within_Range
809	48.005836	0.047677	14.538303	1.084064	Within_Range
810	50.268350	0.046179	15.010139	1.058486	Within_Range
811	50.283042	0.054740	12.662559	1.070508	Within_Range
812	50.462453	0.049811	13.915588	0.889955	Within_Range
813	48.997599	0.048706	14.231368	1.029790	Within_Range
814	50.057573	0.046611	14.870908	0.851939	Within_Range
815	49.984205	0.046570	14.883980	1.070382	Within_Range
816	48.000574	0.051357	13.496580	1.132442	Within_Range
817	48.632519	0.049546	13.989862	0.877427	Within_Range
818	50.527864	0.050809	13.642345	0.972210	Within_Range
819	50.089783	0.056345	12.301798	0.908888	Within_Range
820	47.994771	0.055787	12.424968	1.023135	Within_Range
821	51.640766	0.051551	13.445821	1.093048	Within_Range
822	49.704628	0.053998	12.836592	1.123912	Within_Range
823	50.302916	0.044893	15.440134	0.930639	Within_Range
824	48.734307	0.045950	15.084908	0.941925	Within_Range
825	50.231562	0.051408	13.483290	0.977950	Within_Range
826	50.484767	0.043305	16.006096	0.876336	Within_Range
827	48.621684	0.050289	13.783211	0.914198	Within_Range
828	49.089794	0.048405	14.319742	1.093560	Within_Range
829	47.958221	0.052390	13.230509	1.050663	Within_Range
830	51.254354	0.056924	12.176702	0.856041	Within_Range
831	48.545892	0.056179	12.338247	0.987556	Within_Range
832	50.271281	0.052608	13.175590	1.053720	Within_Range
833	51.813310	0.057951	11.960879	1.066047	Within_Range
834	49.106329	0.056076	12.360844	0.864766	Within_Range
835	48.870540	0.056358	12.298965	0.926857	Within_Range
836	48.826734	0.044210	15.678514	1.107734	Within_Range
837	50.000245	0.052798	13.128212	0.921720	Within_Range
838	51.083770	0.054160	12.798118	0.943779	Within_Range
839	49.624867	0.045355	15.282692	1.142968	Within_Range
840	50.611531	0.056953	12.170576	0.941016	Within_Range
841	51.183942	0.054254	12.776026	1.057497	Within_Range
842	51.955684	0.048297	14.351799	0.889215	Within_Range
843	50.721177	0.053669	12.915235	1.022518	Within_Range
844	48.768635	0.050071	13.843205	0.943657	Within_Range
845	49.695359	0.052323	13.247340	1.073564	Within_Range
846	48.875344	0.048485	14.296055	0.930748	Within_Range
847	48.734253	0.054534	12.710322	1.122776	Within_Range
848	49.454975	0.054020	12.831197	1.119099	Within_Range
849	51.453722	0.044925	15.428981	1.136888	Within_Range
850	49.482041	0.047428	14.614771	0.868729	Within_Range
851	49.941929	0.043744	15.845458	0.924562	Within_Range
852	49.231159	0.054941	12.616159	1.112647	Within_Range
853	49.170359	0.055739	12.435549	1.107169	Within_Range
854	51.111534	0.044347	15.630038	1.057097	Within_Range
855	51.869101	0.052921	13.097859	0.949485	Within_Range
856	50.002433	0.052332	13.245289	1.003171	Within_Range
857	48.403802	0.046993	14.750001	1.090719	Within_Range
858	51.517956	0.044197	15.683198	1.135716	Within_Range
859	49.281055	0.052597	13.178450	1.075548	Within_Range
860	51.310174	0.057132	12.132382	0.943876	Within_Range
861	51.505727	0.044107	15.715132	1.061512	Within_Range
862	51.016306	0.052844	13.116963	0.925694	Within_Range
863	51.566781	0.044702	15.506046	0.866090	Within_Range
864	50.913353	0.049608	13.972597	1.104729	Within_Range
865	49.510268	0.044692	15.509265	1.100933	Within_Range
866	50.205420	0.045027	15.393989	1.066115	Within_Range
867	50.046677	0.051669	13.415144	0.988270	Within_Range
868	51.380578	0.055273	12.540429	1.062817	Within_Range
869	48.342686	0.055422	12.506792	1.051304	Within_Range
870	50.827501	0.047808	14.498644	1.113784	Within_Range
871	50.946561	0.043801	15.824755	0.972333	Within_Range
872	51.622798	0.042755	16.212017	1.138425	Within_Range
873	50.752483	0.052102	13.303654	0.931168	Within_Range
874	48.944926	0.057073	12.144937	0.939482	Within_Range
875	51.157122	0.048290	14.353860	0.891776	Within_Range
876	47.945004	0.050708	13.669353	1.142734	Within_Range
877	49.450372	0.047715	14.526796	0.953227	Within_Range
878	50.086284	0.049051	14.131257	1.113974	Within_Range
879	50.023187	0.050124	13.828614	0.891511	Within_Range
880	52.027506	0.046000	15.068559	0.872009	Within_Range
881	50.685214	0.051526	13.452413	0.974544	Within_Range
882	49.673207	0.054561	12.704072	0.908714	Within_Range
883	51.345064	0.052380	13.233062	0.975691	Within_Range
884	49.823720	0.046106	15.033658	1.075634	Within_Range
885	50.054074	0.047134	14.705987	1.028815	Within_Range
886	52.082085	0.048964	14.156205	1.126207	Within_Range
887	49.349071	0.042876	16.166425	0.911273	Within_Range
888	49.658520	0.045514	15.229265	0.850068	Within_Range
889	51.743006	0.055502	12.488672	1.072688	Within_Range
890	48.604821	0.043926	15.779950	0.870281	Within_Range
891	50.940923	0.056861	12.190219	0.979161	Within_Range
892	48.400391	0.050198	13.808184	0.954650	Within_Range
893	49.474265	0.051941	13.344820	1.065615	Within_Range
894	48.364535	0.042569	16.282740	1.148299	Within_Range
895	48.877459	0.042861	16.171870	0.906963	Within_Range
896	48.063623	0.048269	14.360098	1.090721	Within_Range
897	49.333227	0.049107	14.115057	1.052676	Within_Range
898	50.037355	0.055783	12.425749	1.109811	Within_Range
899	47.941625	0.054449	12.730270	0.988220	Within_Range
900	52.053130	0.049732	13.937730	1.146069	Within_Range
901	51.069191	0.045978	15.075733	1.011518	Within_Range
902	52.066970	0.055720	12.439718	0.879210	Within_Range
903	50.866762	0.047529	14.583585	0.852095	Within_Range
904	49.594620	0.045756	15.148748	1.095661	Within_Range
905	49.316789	0.055240	12.547835	0.850179	Within_Range
906	49.192840	0.045859	15.114864	0.920070	Within_Range
907	48.186384	0.044994	15.405329	1.016665	Within_Range
908	49.123717	0.048678	14.239342	0.963060	Within_Range
909	51.578801	0.056485	12.271397	0.997887	Within_Range
910	49.286655	0.043709	15.858294	1.136021	Within_Range
911	48.152953	0.046762	14.822745	0.939420	Within_Range
912	49.245685	0.044629	15.531461	1.084948	Within_Range
913	48.414491	0.052159	13.289245	0.887154	Within_Range
914	48.196250	0.056551	12.257056	0.907039	Within_Range
915	51.349251	0.050714	13.667743	0.873357	Within_Range
916	51.912882	0.045951	15.084361	1.107894	Within_Range
917	48.609002	0.055663	12.452547	0.853969	Within_Range
918	50.049478	0.054311	12.762537	1.130439	Within_Range
919	51.718649	0.055114	12.576609	1.116457	Within_Range
920	48.736723	0.046547	14.891356	0.936691	Within_Range
921	49.483627	0.048293	14.352915	1.013367	Within_Range
922	48.571495	0.053060	13.063473	0.900270	Within_Range
923	49.203296	0.050054	13.848120	1.088932	Within_Range
924	51.005771	0.052329	13.246061	0.896732	Within_Range
925	50.197590	0.043399	15.971448	0.963209	Within_Range
926	49.636769	0.042637	16.256947	0.932196	Within_Range
927	51.913728	0.057258	12.105657	0.955698	Within_Range
928	48.081020	0.044866	15.449441	0.967665	Within_Range
929	51.880675	0.044259	15.661092	1.079055	Within_Range
930	48.356467	0.057700	12.012924	0.964485	Within_Range
931	51.155985	0.047481	14.598271	1.038301	Within_Range
932	48.706468	0.044336	15.633840	1.131419	Within_Range
933	51.754119	0.056200	12.333689	1.037630	Within_Range
934	51.294726	0.043105	16.080588	0.950437	Within_Range
935	49.217553	0.052170	13.286235	0.956787	Within_Range
936	48.523728	0.051543	13.447817	1.094315	Within_Range
937	49.504919	0.044116	15.711816	0.909006	Within_Range
938	48.897430	0.046798	14.811356	1.042839	Within_Range
939	50.423971	0.053137	13.044462	0.958751	Within_Range
940	51.360790	0.045265	15.312957	0.990712	Within_Range
941	51.263943	0.044883	15.443582	0.882959	Within_Range
942	51.611473	0.047487	14.596606	1.055161	Within_Range
943	48.006464	0.053041	13.068201	0.944830	Within_Range
944	48.134112	0.051757	13.392336	0.922241	Within_Range
945	49.524590	0.043289	16.011977	0.894149	Within_Range
946	49.151504	0.043436	15.957840	1.123248	Within_Range
947	47.925398	0.049742	13.934914	0.886974	Within_Range
948	49.192252	0.056817	12.199654	0.898508	Within_Range
949	51.956496	0.045293	15.303725	1.072470	Within_Range
950	50.196045	0.056152	12.344198	1.016198	Within_Range
951	50.145149	0.045127	15.359810	0.899869	Within_Range
952	51.749254	0.047245	14.671206	0.961625	Within_Range
953	51.091259	0.047421	14.616828	1.135619	Within_Range
954	50.999297	0.051559	13.443801	1.114269	Within_Range
955	48.108345	0.046113	15.031491	0.989511	Within_Range
956	48.853310	0.053902	12.859281	1.125762	Within_Range
957	49.679835	0.047474	14.600527	1.138465	Within_Range
958	49.768380	0.049825	13.911697	0.955495	Within_Range
959	51.720104	0.051103	13.563651	1.078652	Within_Range
960	51.309588	0.047470	14.601922	0.980108	Within_Range
961	51.463581	0.047812	14.497322	1.088181	Within_Range
962	51.852168	0.051971	13.337098	1.072488	Within_Range
963	51.281409	0.055521	12.484497	0.968516	Within_Range
964	48.115307	0.048430	14.312345	1.052127	Within_Range
965	49.791472	0.053983	12.840004	0.957095	Within_Range
966	50.565925	0.044983	15.409189	1.074811	Within_Range
967	50.191923	0.045265	15.313083	0.937573	Within_Range
968	51.044157	0.049722	13.940559	0.914809	Within_Range
969	51.962539	0.053442	12.970083	1.137140	Within_Range
970	49.693841	0.049602	13.974289	1.119387	Within_Range
971	50.105207	0.053316	13.000622	0.925652	Within_Range
972	49.776251	0.043975	15.762230	0.911794	Within_Range
973	47.903962	0.042628	16.260281	1.143185	Within_Range
974	48.917886	0.052613	13.174454	1.101730	Within_Range
975	50.212774	0.044450	15.593753	1.068435	Within_Range
976	50.421056	0.053700	12.907766	1.080924	Within_Range
977	51.996724	0.051177	13.544112	0.952492	Within_Range
978	50.623551	0.043095	16.084148	1.119219	Within_Range
979	48.401400	0.047245	14.671183	1.094724	Within_Range
980	50.408712	0.048298	14.351418	0.992031	Within_Range
981	51.489099	0.047440	14.611007	1.110895	Within_Range
982	48.270165	0.054429	12.734940	1.104264	Within_Range
983	48.663634	0.048886	14.178980	0.899650	Within_Range
984	50.867737	0.050566	13.707890	1.040597	Within_Range
985	48.725245	0.045388	15.271618	0.862449	Within_Range
986	49.252684	0.050956	13.602880	1.107380	Within_Range
987	50.701095	0.048966	14.155585	1.135936	Within_Range
988	50.920830	0.056883	12.185566	1.008276	Within_Range
989	48.987398	0.042845	16.177932	1.067825	Within_Range
990	48.409473	0.046844	14.796799	1.009741	Within_Range
991	50.270550	0.051609	13.430656	0.899877	Within_Range
992	49.494897	0.051875	13.361846	1.140946	Within_Range
993	50.956051	0.056762	12.211538	1.078664	Within_Range
994	50.385211	0.045072	15.378537	1.050006	Within_Range
995	50.518194	0.051640	13.422808	0.996936	Within_Range
996	50.120358	0.047351	14.638466	1.005794	Within_Range
997	48.729735	0.054883	12.629591	0.905733	Within_Range
998	48.256858	0.048980	14.151655	1.047492	Within_Range
999	49.738411	0.046428	14.929486	1.017451	Within_Range
1000	49.357410	0.056926	12.176310	1.126794	Within_Range
