# Supplementary material for: Unified artificial intelligence framework for modeling pollution dynamics and sustainable remediation in environmental chemistry
Source: Sci Rep. 2025 Oct 16;15:36196. doi: 10.1038/s41598-025-20083-w (PMC12533017; doi:10.1038/s41598-025-20083-w)
Supplement: Supplementary file 6 — Supplementary Material 6 S6_seasonal_dominant_validation.csv: Validation for the seasonal dominant scenario (200 time points) [file 41598_2025_20083_MOESM6_ESM.csv]

Feature	Importance	Normalized_Importance
Decay_Component	0.345573	0.345573
Time_Point	0.338990	0.338990
Trend_Component	0.194438	0.194438
Noise_Component	0.081505	0.081505
Seasonal_Component	0.039494	0.039494
