# Supplementary material for: Unified artificial intelligence framework for modeling pollution dynamics and sustainable remediation in environmental chemistry
Source: Sci Rep. 2025 Oct 16;15:36196. doi: 10.1038/s41598-025-20083-w (PMC12533017; doi:10.1038/s41598-025-20083-w)
Supplement: Supplementary file 7 — Supplementary Material 7 S7_trend_dominant_simulation.csv: Simulated data for the trend dominant scenario (σ = 2.5 mg/L, amplitude = 0.05, trend = 0.1 mg/L·day⁻¹; 200 time points) [file 41598_2025_20083_MOESM7_ESM.csv]

Date	Concentration	Decay_Component	Seasonal_Component	Trend_Component	Noise_Component	Scenario
2025-01-01	47.382723	50.000000	0.000000	0.000000	-2.617277	trend_dominant
2025-01-02	49.046107	47.561471	0.043004	0.100000	1.341632	trend_dominant
2025-01-03	48.492126	45.241871	0.085995	0.200000	2.964260	trend_dominant
2025-01-04	45.261743	43.035399	0.128961	0.300000	1.797383	trend_dominant
2025-01-05	43.998545	40.936538	0.171889	0.400000	2.490119	trend_dominant
2025-01-06	37.762817	38.940039	0.214765	0.500000	-1.891988	trend_dominant
2025-01-07	34.343963	37.040911	0.257578	0.600000	-3.554527	trend_dominant
2025-01-08	39.988054	35.234404	0.300315	0.700000	3.753334	trend_dominant
2025-01-09	33.852266	33.516002	0.342964	0.800000	-0.806700	trend_dominant
2025-01-10	32.539835	31.881408	0.385510	0.900000	-0.627083	trend_dominant
2025-01-11	35.074961	30.326533	0.427943	1.000000	3.320485	trend_dominant
2025-01-12	31.808314	28.847491	0.470249	1.100000	1.390575	trend_dominant
2025-01-13	30.292717	27.440582	0.512415	1.200000	1.139719	trend_dominant
2025-01-14	33.369225	26.102289	0.554430	1.300000	5.412506	trend_dominant
2025-01-15	25.216751	24.829265	0.596281	1.400000	-1.608796	trend_dominant
2025-01-16	28.075884	23.618328	0.637956	1.500000	2.319600	trend_dominant
2025-01-17	24.888423	22.466448	0.679442	1.600000	0.142533	trend_dominant
2025-01-18	24.462954	21.370747	0.720727	1.700000	0.671481	trend_dominant
2025-01-19	26.711452	20.328483	0.761798	1.800000	3.821171	trend_dominant
2025-01-20	23.309285	19.337051	0.802644	1.900000	1.269589	trend_dominant
2025-01-21	22.582965	18.393972	0.843253	2.000000	1.345740	trend_dominant
2025-01-22	23.161767	17.496887	0.883612	2.100000	2.681268	trend_dominant
2025-01-23	18.854882	16.643554	0.923709	2.200000	-0.912382	trend_dominant
2025-01-24	16.997348	15.831838	0.963533	2.300000	-2.098024	trend_dominant
2025-01-25	15.850760	15.059711	1.003072	2.400000	-2.612023	trend_dominant
2025-01-26	12.951663	14.325240	1.042315	2.500000	-4.915891	trend_dominant
2025-01-27	22.448356	13.626590	1.081249	2.600000	5.140518	trend_dominant
2025-01-28	14.023854	12.962013	1.119862	2.700000	-2.758021	trend_dominant
2025-01-29	15.734859	12.329848	1.158145	2.800000	-0.553134	trend_dominant
2025-01-30	15.132566	11.728514	1.196085	2.900000	-0.692033	trend_dominant
2025-01-31	16.158695	11.156508	1.233670	3.000000	0.768517	trend_dominant
2025-02-01	17.022633	10.612399	1.270891	3.100000	2.039343	trend_dominant
2025-02-02	16.753745	10.094826	1.307736	3.200000	2.151184	trend_dominant
2025-02-03	12.788995	9.602495	1.344193	3.300000	-1.457694	trend_dominant
2025-02-04	13.496625	9.134176	1.380253	3.400000	-0.417804	trend_dominant
2025-02-05	14.311052	8.688697	1.415905	3.500000	0.706450	trend_dominant
2025-02-06	12.694354	8.264944	1.451137	3.600000	-0.621728	trend_dominant
2025-02-07	17.066163	7.861858	1.485940	3.700000	4.018364	trend_dominant
2025-02-08	14.026172	7.478431	1.520304	3.800000	1.227437	trend_dominant
2025-02-09	14.405115	7.113704	1.554217	3.900000	1.837194	trend_dominant
2025-02-10	14.011638	6.766764	1.587671	4.000000	1.657203	trend_dominant
2025-02-11	15.091084	6.436745	1.620655	4.100000	2.933685	trend_dominant
2025-02-12	12.428534	6.122821	1.653159	4.200000	0.452554	trend_dominant
2025-02-13	8.567302	5.824208	1.685174	4.300000	-3.242080	trend_dominant
2025-02-14	12.656068	5.540158	1.716690	4.400000	0.999220	trend_dominant
2025-02-15	9.889267	5.269961	1.747698	4.500000	-1.628392	trend_dominant
2025-02-16	10.069590	5.012942	1.778189	4.600000	-1.321542	trend_dominant
2025-02-17	12.742522	4.768458	1.808154	4.700000	1.465910	trend_dominant
2025-02-18	14.269190	4.535898	1.837584	4.800000	3.095708	trend_dominant
2025-02-19	11.134329	4.314679	1.866470	4.900000	0.053179	trend_dominant
2025-02-20	11.771137	4.104250	1.894804	5.000000	0.772083	trend_dominant
2025-02-21	15.182198	3.904083	1.922577	5.100000	4.255537	trend_dominant
2025-02-22	11.465343	3.713679	1.949781	5.200000	0.601883	trend_dominant
2025-02-23	17.313177	3.532561	1.976408	5.300000	6.504208	trend_dominant
2025-02-24	12.176501	3.360276	2.002451	5.400000	1.413774	trend_dominant
2025-02-25	6.322387	3.196393	2.027901	5.500000	-4.401907	trend_dominant
2025-02-26	12.576607	3.040503	2.052750	5.600000	1.883354	trend_dominant
2025-02-27	11.622105	2.892216	2.076993	5.700000	0.952896	trend_dominant
2025-02-28	13.876163	2.751161	2.100620	5.800000	3.224382	trend_dominant
2025-03-01	12.323565	2.616985	2.123626	5.900000	1.682953	trend_dominant
2025-03-02	10.289217	2.489353	2.146004	6.000000	-0.346140	trend_dominant
2025-03-03	7.574947	2.367946	2.167746	6.100000	-3.060746	trend_dominant
2025-03-04	10.118749	2.252460	2.188847	6.200000	-0.522558	trend_dominant
2025-03-05	8.525606	2.142606	2.209301	6.300000	-2.126301	trend_dominant
2025-03-06	9.215902	2.038110	2.229100	6.400000	-1.451309	trend_dominant
2025-03-07	12.158397	1.938710	2.248240	6.500000	1.471446	trend_dominant
2025-03-08	14.885635	1.844158	2.266715	6.600000	4.174761	trend_dominant
2025-03-09	11.725416	1.754218	2.284519	6.700000	0.986679	trend_dominant
2025-03-10	7.780603	1.668663	2.301647	6.800000	-2.989708	trend_dominant
2025-03-11	11.916882	1.587282	2.318094	6.900000	1.111507	trend_dominant
2025-03-12	13.835303	1.509869	2.333855	7.000000	2.991579	trend_dominant
2025-03-13	9.360700	1.436232	2.348925	7.100000	-1.524457	trend_dominant
2025-03-14	10.594443	1.366186	2.363300	7.200000	-0.335043	trend_dominant
2025-03-15	11.013253	1.299556	2.376976	7.300000	0.036720	trend_dominant
2025-03-16	9.063879	1.236176	2.389948	7.400000	-1.962246	trend_dominant
2025-03-17	12.698802	1.175887	2.402214	7.500000	1.620701	trend_dominant
2025-03-18	10.829936	1.118539	2.413768	7.600000	-0.302370	trend_dominant
2025-03-19	12.237426	1.063987	2.424608	7.700000	1.048831	trend_dominant
2025-03-20	9.028096	1.012096	2.434731	7.800000	-2.218730	trend_dominant
2025-03-21	10.213222	0.962735	2.444133	7.900000	-1.093646	trend_dominant
2025-03-22	13.174547	0.915782	2.452812	8.000000	1.805953	trend_dominant
2025-03-23	10.499800	0.871119	2.460765	8.100000	-0.932083	trend_dominant
2025-03-24	15.814033	0.828634	2.467989	8.200000	4.317410	trend_dominant
2025-03-25	10.563614	0.788221	2.474484	8.300000	-0.999090	trend_dominant
2025-03-26	12.191737	0.749779	2.480246	8.400000	0.561712	trend_dominant
2025-03-27	14.029963	0.713212	2.485275	8.500000	2.331477	trend_dominant
2025-03-28	8.222081	0.678428	2.489568	8.600000	-3.545914	trend_dominant
2025-03-29	7.436442	0.645341	2.493124	8.700000	-4.402022	trend_dominant
2025-03-30	8.095668	0.613867	2.495942	8.800000	-3.814141	trend_dominant
2025-03-31	15.138411	0.583928	2.498022	8.900000	3.156460	trend_dominant
2025-04-01	10.675167	0.555450	2.499363	9.000000	-1.379645	trend_dominant
2025-04-02	18.523822	0.528360	2.499964	9.100000	6.395498	trend_dominant
2025-04-03	10.791798	0.502592	2.499825	9.200000	-1.410619	trend_dominant
2025-04-04	12.738405	0.478080	2.498947	9.300000	0.461378	trend_dominant
2025-04-05	16.207368	0.454764	2.497329	9.400000	3.855275	trend_dominant
2025-04-06	17.442789	0.432585	2.494972	9.500000	5.015232	trend_dominant
2025-04-07	17.657123	0.411487	2.491877	9.600000	5.153759	trend_dominant
2025-04-08	15.600378	0.391419	2.488044	9.700000	3.020916	trend_dominant
2025-04-09	15.215961	0.372329	2.483475	9.800000	2.560156	trend_dominant
2025-04-10	14.213659	0.354170	2.478171	9.900000	1.481317	trend_dominant
2025-04-11	14.754934	0.336897	2.472134	10.000000	1.945903	trend_dominant
2025-04-12	11.507868	0.320467	2.465366	10.100000	-1.377964	trend_dominant
2025-04-13	10.917208	0.304837	2.457867	10.200000	-2.045497	trend_dominant
2025-04-14	13.031176	0.289970	2.449642	10.300000	-0.008436	trend_dominant
2025-04-15	12.691058	0.275828	2.440692	10.400000	-0.425462	trend_dominant
2025-04-16	12.060325	0.262376	2.431019	10.500000	-1.133070	trend_dominant
2025-04-17	15.011175	0.249580	2.420627	10.600000	1.740969	trend_dominant
2025-04-18	15.735189	0.237408	2.409519	10.700000	2.388263	trend_dominant
2025-04-19	13.644543	0.225829	2.397697	10.800000	0.221017	trend_dominant
2025-04-20	17.193807	0.214815	2.385166	10.900000	3.693825	trend_dominant
2025-04-21	10.722046	0.204339	2.371930	11.000000	-2.854223	trend_dominant
2025-04-22	13.168215	0.194373	2.357991	11.100000	-0.484149	trend_dominant
2025-04-23	11.936192	0.184893	2.343355	11.200000	-1.792056	trend_dominant
2025-04-24	9.137559	0.175876	2.328025	11.300000	-4.666342	trend_dominant
2025-04-25	13.672603	0.167298	2.312006	11.400000	-0.206702	trend_dominant
2025-04-26	13.650074	0.159139	2.295304	11.500000	-0.304369	trend_dominant
2025-04-27	17.812924	0.151378	2.277922	11.600000	3.783624	trend_dominant
2025-04-28	15.680890	0.143995	2.259865	11.700000	1.577029	trend_dominant
2025-04-29	11.617646	0.136972	2.241141	11.800000	-2.560467	trend_dominant
2025-04-30	18.887276	0.130292	2.221753	11.900000	4.635231	trend_dominant
2025-05-01	17.378229	0.123938	2.201707	12.000000	3.052584	trend_dominant
2025-05-02	15.854148	0.117893	2.181010	12.100000	1.455244	trend_dominant
2025-05-03	13.905601	0.112143	2.159668	12.200000	-0.566210	trend_dominant
2025-05-04	12.145762	0.106674	2.137686	12.300000	-2.398598	trend_dominant
2025-05-05	13.686027	0.101472	2.115072	12.400000	-0.930517	trend_dominant
2025-05-06	17.410227	0.096523	2.091832	12.500000	2.721872	trend_dominant
2025-05-07	19.471254	0.091815	2.067973	12.600000	4.711466	trend_dominant
2025-05-08	18.688949	0.087337	2.043502	12.700000	3.858109	trend_dominant
2025-05-09	13.679381	0.083078	2.018427	12.800000	-1.222124	trend_dominant
2025-05-10	12.172737	0.079026	1.992754	12.900000	-2.799044	trend_dominant
2025-05-11	15.393879	0.075172	1.966491	13.000000	0.352216	trend_dominant
2025-05-12	10.690054	0.071506	1.939647	13.100000	-4.421098	trend_dominant
2025-05-13	15.988166	0.068018	1.912228	13.200000	0.807919	trend_dominant
2025-05-14	14.879939	0.064701	1.884244	13.300000	-0.369006	trend_dominant
2025-05-15	14.152157	0.061546	1.855702	13.400000	-1.165091	trend_dominant
2025-05-16	11.398398	0.058544	1.826611	13.500000	-3.986758	trend_dominant
2025-05-17	16.736669	0.055689	1.796980	13.600000	1.284000	trend_dominant
2025-05-18	14.188037	0.052973	1.766816	13.700000	-1.331752	trend_dominant
2025-05-19	12.661727	0.050389	1.736130	13.800000	-2.924792	trend_dominant
2025-05-20	8.472207	0.047932	1.704930	13.900000	-7.180656	trend_dominant
2025-05-21	15.650033	0.045594	1.673226	14.000000	-0.068787	trend_dominant
2025-05-22	20.215026	0.043370	1.641026	14.100000	4.430629	trend_dominant
2025-05-23	20.002745	0.041255	1.608341	14.200000	4.153148	trend_dominant
2025-05-24	14.771683	0.039243	1.575180	14.300000	-1.142741	trend_dominant
2025-05-25	14.473352	0.037329	1.541553	14.400000	-1.505530	trend_dominant
2025-05-26	17.214914	0.035509	1.507470	14.500000	1.171936	trend_dominant
2025-05-27	13.610754	0.033777	1.472940	14.600000	-2.495964	trend_dominant
2025-05-28	16.924584	0.032130	1.437975	14.700000	0.754480	trend_dominant
2025-05-29	18.148347	0.030563	1.402584	14.800000	1.915201	trend_dominant
2025-05-30	19.363183	0.029072	1.366778	14.900000	3.067333	trend_dominant
2025-05-31	16.107837	0.027654	1.330568	15.000000	-0.250385	trend_dominant
2025-06-01	15.911085	0.026306	1.293964	15.100000	-0.509184	trend_dominant
2025-06-02	14.287043	0.025023	1.256977	15.200000	-2.194956	trend_dominant
2025-06-03	14.476219	0.023802	1.219618	15.300000	-2.067201	trend_dominant
2025-06-04	16.038342	0.022641	1.181898	15.400000	-0.566197	trend_dominant
2025-06-05	17.583779	0.021537	1.143828	15.500000	0.918414	trend_dominant
2025-06-06	19.009869	0.020487	1.105420	15.600000	2.283962	trend_dominant
2025-06-07	14.778225	0.019488	1.066685	15.700000	-2.007947	trend_dominant
2025-06-08	20.577893	0.018537	1.027634	15.800000	3.731721	trend_dominant
2025-06-09	16.228104	0.017633	0.988279	15.900000	-0.677809	trend_dominant
2025-06-10	16.911987	0.016773	0.948632	16.000000	-0.053418	trend_dominant
2025-06-11	15.156630	0.015955	0.908704	16.100000	-1.868029	trend_dominant
2025-06-12	11.023083	0.015177	0.868507	16.200000	-6.060601	trend_dominant
2025-06-13	19.352603	0.014437	0.828053	16.300000	2.210113	trend_dominant
2025-06-14	19.043196	0.013733	0.787354	16.400000	1.842110	trend_dominant
2025-06-15	16.556166	0.013063	0.746422	16.500000	-0.703319	trend_dominant
2025-06-16	17.485172	0.012426	0.705269	16.600000	0.167477	trend_dominant
2025-06-17	18.665575	0.011820	0.663908	16.700000	1.289848	trend_dominant
2025-06-18	13.527228	0.011243	0.622350	16.800000	-3.906365	trend_dominant
2025-06-19	16.168671	0.010695	0.580607	16.900000	-1.322632	trend_dominant
2025-06-20	19.534528	0.010173	0.538693	17.000000	1.985662	trend_dominant
2025-06-21	14.470574	0.009677	0.496620	17.100000	-3.135724	trend_dominant
2025-06-22	18.397500	0.009205	0.454399	17.200000	0.733895	trend_dominant
2025-06-23	14.329346	0.008756	0.412045	17.300000	-3.391455	trend_dominant
2025-06-24	18.943972	0.008329	0.369568	17.400000	1.166075	trend_dominant
2025-06-25	17.745801	0.007923	0.326982	17.500000	-0.089104	trend_dominant
2025-06-26	13.854006	0.007537	0.284299	17.600000	-4.037830	trend_dominant
2025-06-27	20.860549	0.007169	0.241532	17.700000	2.911848	trend_dominant
2025-06-28	16.169034	0.006819	0.198693	17.800000	-1.836479	trend_dominant
2025-06-29	16.036652	0.006487	0.155796	17.900000	-2.025631	trend_dominant
2025-06-30	18.620446	0.006170	0.112853	18.000000	0.501423	trend_dominant
2025-07-01	21.047339	0.005870	0.069876	18.100000	2.871593	trend_dominant
2025-07-02	15.692907	0.005583	0.026878	18.200000	-2.539555	trend_dominant
2025-07-03	18.443383	0.005311	-0.016127	18.300000	0.154200	trend_dominant
2025-07-04	19.417965	0.005052	-0.059128	18.400000	1.072041	trend_dominant
2025-07-05	20.135459	0.004806	-0.102111	18.500000	1.732764	trend_dominant
2025-07-06	18.900611	0.004571	-0.145064	18.600000	0.441104	trend_dominant
2025-07-07	17.598805	0.004348	-0.187974	18.700000	-0.917570	trend_dominant
2025-07-08	16.504332	0.004136	-0.230828	18.800000	-2.068976	trend_dominant
2025-07-09	18.845680	0.003934	-0.273614	18.900000	0.215360	trend_dominant
2025-07-10	16.007076	0.003743	-0.316320	19.000000	-2.680348	trend_dominant
2025-07-11	11.441253	0.003560	-0.358931	19.100000	-7.303376	trend_dominant
2025-07-12	19.893350	0.003386	-0.401436	19.200000	1.091400	trend_dominant
2025-07-13	21.119236	0.003221	-0.443823	19.300000	2.259837	trend_dominant
2025-07-14	13.009655	0.003064	-0.486078	19.400000	-5.907331	trend_dominant
2025-07-15	16.450399	0.002915	-0.528189	19.500000	-2.524327	trend_dominant
2025-07-16	20.580514	0.002773	-0.570144	19.600000	1.547886	trend_dominant
2025-07-17	24.234445	0.002637	-0.611931	19.700000	5.143739	trend_dominant
2025-07-18	19.200957	0.002509	-0.653536	19.800000	0.051984	trend_dominant
2025-07-19	17.387431	0.002386	-0.694948	19.900000	-1.820007	trend_dominant
