# Supplementary material for: Unified artificial intelligence framework for modeling pollution dynamics and sustainable remediation in environmental chemistry
Source: Sci Rep. 2025 Oct 16;15:36196. doi: 10.1038/s41598-025-20083-w (PMC12533017; doi:10.1038/s41598-025-20083-w)
Supplement: Supplementary file 8 — Supplementary Material 8 S8_trend_dominant_validation.csv: Validation for the trend dominant scenario (200 time points) [file 41598_2025_20083_MOESM8_ESM.csv]

RMSE	MAE	R_squared	Pearson_correlation	Systematic_bias	NRMSE	Index_of_Agreement	Environmental_Scenario	Scenario_Description
2.451359	1.926370	0.939442	0.969631	-0.253747	0.295987	0.984357	base	Stable contamination site with consistent monitoring conditions
5.385553	4.445461	0.603736	0.795442	-0.378487	0.340251	0.890227	high_variability	Climate-stressed system with extreme weather impacts
1.981478	1.625135	0.951678	0.975577	-0.003072	0.124917	0.987604	seasonal_dominant	Agricultural runoff with pronounced seasonal cycles
3.577098	2.979015	0.763723	0.880693	-0.193140	0.214130	0.937653	trend_dominant	Industrial accumulation with systematic increase
