# Supplementary material for: Unified artificial intelligence framework for modeling pollution dynamics and sustainable remediation in environmental chemistry
Source: Sci Rep. 2025 Oct 16;15:36196. doi: 10.1038/s41598-025-20083-w (PMC12533017; doi:10.1038/s41598-025-20083-w)
Supplement: Supplementary file 9 — Supplementary Material 9 S9_summary_statistics.csv: Descriptive statistics (mean, SD, min, max, coefficient of variation, skewness, kurtosis) for all scenarios [file 41598_2025_20083_MOESM9_ESM.csv]

Date	Concentration	Decay_Component	Seasonal_Component	Trend_Component	Noise_Component	Scenario
2025-01-01	51.407426	50.000000	0.000000	0.000000	1.407426	seasonal_dominant
2025-01-02	47.065428	47.561471	0.258024	0.020000	-0.774067	seasonal_dominant
2025-01-03	45.942023	45.241871	0.515971	0.040000	0.144181	seasonal_dominant
2025-01-04	43.175751	43.035399	0.773766	0.060000	-0.693413	seasonal_dominant
2025-01-05	41.396124	40.936538	1.031331	0.080000	-0.651744	seasonal_dominant
2025-01-06	39.864873	38.940039	1.288592	0.100000	-0.463758	seasonal_dominant
2025-01-07	39.039582	37.040911	1.545471	0.120000	0.333201	seasonal_dominant
2025-01-08	36.458174	35.234404	1.801892	0.140000	-0.718123	seasonal_dominant
2025-01-09	37.617418	33.516002	2.057781	0.160000	1.883634	seasonal_dominant
2025-01-10	33.032557	31.881408	2.313061	0.180000	-1.341911	seasonal_dominant
2025-01-11	32.813881	30.326533	2.567656	0.200000	-0.280307	seasonal_dominant
2025-01-12	31.229385	28.847491	2.821491	0.220000	-0.659597	seasonal_dominant
2025-01-13	32.925540	27.440582	3.074492	0.240000	2.170467	seasonal_dominant
2025-01-14	29.983703	26.102289	3.326582	0.260000	0.294832	seasonal_dominant
2025-01-15	30.234721	24.829265	3.577689	0.280000	1.547767	seasonal_dominant
2025-01-16	25.517723	23.618328	3.827736	0.300000	-2.228341	seasonal_dominant
2025-01-17	27.263675	22.466448	4.076651	0.320000	0.400575	seasonal_dominant
2025-01-18	27.369552	21.370747	4.324360	0.340000	1.334446	seasonal_dominant
2025-01-19	25.382697	20.328483	4.570788	0.360000	0.123426	seasonal_dominant
2025-01-20	26.131137	19.337051	4.815865	0.380000	1.598221	seasonal_dominant
2025-01-21	23.077555	18.393972	5.059516	0.400000	-0.775933	seasonal_dominant
2025-01-22	25.332579	17.496887	5.301670	0.420000	2.114021	seasonal_dominant
2025-01-23	26.074157	16.643554	5.542255	0.440000	3.448347	seasonal_dominant
2025-01-24	21.528781	15.831838	5.781200	0.460000	-0.544258	seasonal_dominant
2025-01-25	20.889892	15.059711	6.018435	0.480000	-0.668254	seasonal_dominant
2025-01-26	23.259205	14.325240	6.253888	0.500000	2.180077	seasonal_dominant
2025-01-27	23.003439	13.626590	6.487491	0.520000	2.369358	seasonal_dominant
2025-01-28	19.436897	12.962013	6.719174	0.540000	-0.784290	seasonal_dominant
2025-01-29	19.208437	12.329848	6.948869	0.560000	-0.630280	seasonal_dominant
2025-01-30	19.062345	11.728514	7.176507	0.580000	-0.422677	seasonal_dominant
2025-01-31	17.141854	11.156508	7.402022	0.600000	-2.016676	seasonal_dominant
2025-02-01	17.479767	10.612399	7.625347	0.620000	-1.377978	seasonal_dominant
2025-02-02	17.075029	10.094826	7.846415	0.640000	-1.506211	seasonal_dominant
2025-02-03	17.175960	9.602495	8.065161	0.660000	-1.151696	seasonal_dominant
2025-02-04	18.043669	9.134176	8.281520	0.680000	-0.052027	seasonal_dominant
2025-02-05	18.235448	8.688697	8.495429	0.700000	0.351322	seasonal_dominant
2025-02-06	20.017519	8.264944	8.706824	0.720000	2.325751	seasonal_dominant
2025-02-07	16.019970	7.861858	8.915642	0.740000	-1.497531	seasonal_dominant
2025-02-08	18.836737	7.478431	9.121822	0.760000	1.476484	seasonal_dominant
2025-02-09	16.898024	7.113704	9.325303	0.780000	-0.320983	seasonal_dominant
2025-02-10	17.018593	6.766764	9.526025	0.800000	-0.074196	seasonal_dominant
2025-02-11	17.992902	6.436745	9.723927	0.820000	1.012229	seasonal_dominant
2025-02-12	15.197691	6.122821	9.918952	0.840000	-1.684083	seasonal_dominant
2025-02-13	17.368864	5.824208	10.111042	0.860000	0.573615	seasonal_dominant
2025-02-14	16.969976	5.540158	10.300140	0.880000	0.249678	seasonal_dominant
2025-02-15	17.394828	5.269961	10.486190	0.900000	0.738677	seasonal_dominant
2025-02-16	17.035831	5.012942	10.669136	0.920000	0.433753	seasonal_dominant
2025-02-17	20.240334	4.768458	10.848926	0.940000	3.682950	seasonal_dominant
2025-02-18	15.564793	4.535898	11.025505	0.960000	-0.956610	seasonal_dominant
2025-02-19	15.697006	4.314679	11.198822	0.980000	-0.796495	seasonal_dominant
2025-02-20	15.538364	4.104250	11.368824	1.000000	-0.934711	seasonal_dominant
2025-02-21	15.626331	3.904083	11.535463	1.020000	-0.833216	seasonal_dominant
2025-02-22	15.496286	3.713679	11.698688	1.040000	-0.956081	seasonal_dominant
2025-02-23	18.234536	3.532561	11.858451	1.060000	1.783525	seasonal_dominant
2025-02-24	18.585737	3.360276	12.014705	1.080000	2.130756	seasonal_dominant
2025-02-25	15.607677	3.196393	12.167404	1.100000	-0.856119	seasonal_dominant
2025-02-26	15.228472	3.040503	12.316502	1.120000	-1.248533	seasonal_dominant
2025-02-27	17.201295	2.892216	12.461955	1.140000	0.707123	seasonal_dominant
2025-02-28	15.686547	2.751161	12.603721	1.160000	-0.828335	seasonal_dominant
2025-03-01	17.488140	2.616985	12.741757	1.180000	0.949398	seasonal_dominant
2025-03-02	16.869761	2.489353	12.876023	1.200000	0.304385	seasonal_dominant
2025-03-03	14.320808	2.367946	13.006478	1.220000	-2.273616	seasonal_dominant
2025-03-04	18.946803	2.252460	13.133085	1.240000	2.321258	seasonal_dominant
2025-03-05	19.352228	2.142606	13.255805	1.260000	2.693817	seasonal_dominant
2025-03-06	15.773530	2.038110	13.374603	1.280000	-0.919183	seasonal_dominant
2025-03-07	16.146601	1.938710	13.489443	1.300000	-0.581552	seasonal_dominant
2025-03-08	17.193248	1.844158	13.600291	1.320000	0.428798	seasonal_dominant
2025-03-09	17.303018	1.754218	13.707115	1.340000	0.501685	seasonal_dominant
2025-03-10	17.826362	1.668663	13.809882	1.360000	0.987816	seasonal_dominant
2025-03-11	19.891152	1.587282	13.908563	1.380000	3.015307	seasonal_dominant
2025-03-12	16.647577	1.509869	14.003128	1.400000	-0.265421	seasonal_dominant
2025-03-13	15.752336	1.436232	14.093550	1.420000	-1.197446	seasonal_dominant
2025-03-14	14.917008	1.366186	14.179801	1.440000	-2.068979	seasonal_dominant
2025-03-15	15.925017	1.299556	14.261856	1.460000	-1.096395	seasonal_dominant
2025-03-16	17.006176	1.236176	14.339690	1.480000	-0.049690	seasonal_dominant
2025-03-17	19.781005	1.175887	14.413281	1.500000	2.691837	seasonal_dominant
2025-03-18	16.344729	1.118539	14.482607	1.520000	-0.776417	seasonal_dominant
2025-03-19	17.487317	1.063987	14.547648	1.540000	0.335682	seasonal_dominant
2025-03-20	17.155845	1.012096	14.608384	1.560000	-0.024634	seasonal_dominant
2025-03-21	18.990121	0.962735	14.664796	1.580000	1.782590	seasonal_dominant
2025-03-22	21.023050	0.915782	14.716869	1.600000	3.790399	seasonal_dominant
2025-03-23	16.459403	0.871119	14.764588	1.620000	-0.796303	seasonal_dominant
2025-03-24	16.542411	0.828634	14.807937	1.640000	-0.734159	seasonal_dominant
2025-03-25	18.861366	0.788221	14.846904	1.660000	1.566241	seasonal_dominant
2025-03-26	18.334094	0.749779	14.881478	1.680000	1.022837	seasonal_dominant
2025-03-27	20.094921	0.713212	14.911648	1.700000	2.770061	seasonal_dominant
2025-03-28	18.211726	0.678428	14.937406	1.720000	0.875892	seasonal_dominant
2025-03-29	16.805145	0.645341	14.958743	1.740000	-0.538938	seasonal_dominant
2025-03-30	18.235503	0.613867	14.975654	1.760000	0.885982	seasonal_dominant
2025-03-31	19.015117	0.583928	14.988133	1.780000	1.663055	seasonal_dominant
2025-04-01	18.582350	0.555450	14.996177	1.800000	1.230723	seasonal_dominant
2025-04-02	18.109055	0.528360	14.999783	1.820000	0.760911	seasonal_dominant
2025-04-03	18.941555	0.502592	14.998951	1.840000	1.600012	seasonal_dominant
2025-04-04	19.085704	0.478080	14.993680	1.860000	1.753943	seasonal_dominant
2025-04-05	19.391975	0.454764	14.983973	1.880000	2.073238	seasonal_dominant
2025-04-06	18.275481	0.432585	14.969831	1.900000	0.973065	seasonal_dominant
2025-04-07	17.032070	0.411487	14.951260	1.920000	-0.250677	seasonal_dominant
2025-04-08	17.479753	0.391419	14.928264	1.940000	0.220071	seasonal_dominant
2025-04-09	19.042943	0.372329	14.900851	1.960000	1.809763	seasonal_dominant
2025-04-10	15.977795	0.354170	14.869028	1.980000	-1.225404	seasonal_dominant
2025-04-11	17.722713	0.336897	14.832806	2.000000	0.553010	seasonal_dominant
2025-04-12	16.542652	0.320467	14.792194	2.020000	-0.590008	seasonal_dominant
2025-04-13	17.135159	0.304837	14.747205	2.040000	0.043117	seasonal_dominant
2025-04-14	18.965500	0.289970	14.697852	2.060000	1.917678	seasonal_dominant
2025-04-15	17.286626	0.275828	14.644149	2.080000	0.286649	seasonal_dominant
2025-04-16	17.018144	0.262376	14.586113	2.100000	0.069655	seasonal_dominant
2025-04-17	14.853557	0.249580	14.523761	2.120000	-2.039784	seasonal_dominant
2025-04-18	17.953899	0.237408	14.457111	2.140000	1.119380	seasonal_dominant
2025-04-19	17.740239	0.225829	14.386183	2.160000	0.968226	seasonal_dominant
2025-04-20	19.950696	0.214815	14.310998	2.180000	3.244882	seasonal_dominant
2025-04-21	16.174250	0.204339	14.231578	2.200000	-0.461667	seasonal_dominant
2025-04-22	16.891045	0.194373	14.147947	2.220000	0.328725	seasonal_dominant
2025-04-23	16.859098	0.184893	14.060129	2.240000	0.374076	seasonal_dominant
2025-04-24	18.770206	0.175876	13.968151	2.260000	2.366180	seasonal_dominant
2025-04-25	16.176394	0.167298	13.872039	2.280000	-0.142943	seasonal_dominant
2025-04-26	16.649493	0.159139	13.771822	2.300000	0.418532	seasonal_dominant
2025-04-27	17.050752	0.151378	13.667530	2.320000	0.911845	seasonal_dominant
2025-04-28	16.323102	0.143995	13.559193	2.340000	0.279914	seasonal_dominant
2025-04-29	15.274166	0.136972	13.446844	2.360000	-0.669650	seasonal_dominant
2025-04-30	16.131943	0.130292	13.330516	2.380000	0.291135	seasonal_dominant
2025-05-01	17.344628	0.123938	13.210243	2.400000	1.610448	seasonal_dominant
2025-05-02	14.084181	0.117893	13.086061	2.420000	-1.539773	seasonal_dominant
2025-05-03	15.709604	0.112143	12.958006	2.440000	0.199455	seasonal_dominant
2025-05-04	14.342610	0.106674	12.826118	2.460000	-1.050181	seasonal_dominant
2025-05-05	17.064475	0.101472	12.690433	2.480000	1.792570	seasonal_dominant
2025-05-06	12.862736	0.096523	12.550994	2.500000	-2.284780	seasonal_dominant
2025-05-07	14.181273	0.091815	12.407840	2.520000	-0.838383	seasonal_dominant
2025-05-08	15.454170	0.087337	12.261015	2.540000	0.565818	seasonal_dominant
2025-05-09	17.101925	0.083078	12.110561	2.560000	2.348286	seasonal_dominant
2025-05-10	14.516925	0.079026	11.956524	2.580000	-0.098625	seasonal_dominant
2025-05-11	13.641321	0.075172	11.798948	2.600000	-0.832799	seasonal_dominant
2025-05-12	17.151123	0.071506	11.637882	2.620000	2.821736	seasonal_dominant
2025-05-13	12.009368	0.068018	11.473371	2.640000	-2.172021	seasonal_dominant
2025-05-14	10.731957	0.064701	11.305465	2.660000	-3.298209	seasonal_dominant
2025-05-15	14.535781	0.061546	11.134214	2.680000	0.660022	seasonal_dominant
2025-05-16	12.965130	0.058544	10.959667	2.700000	-0.753081	seasonal_dominant
2025-05-17	12.025718	0.055689	10.781878	2.720000	-1.531849	seasonal_dominant
2025-05-18	14.456406	0.052973	10.600898	2.740000	1.062535	seasonal_dominant
2025-05-19	13.592872	0.050389	10.416782	2.760000	0.365701	seasonal_dominant
2025-05-20	12.211396	0.047932	10.229582	2.780000	-0.846118	seasonal_dominant
2025-05-21	10.964493	0.045594	10.039356	2.800000	-1.920457	seasonal_dominant
2025-05-22	14.018215	0.043370	9.846159	2.820000	1.308686	seasonal_dominant
2025-05-23	13.506605	0.041255	9.650048	2.840000	0.975302	seasonal_dominant
2025-05-24	12.201561	0.039243	9.451081	2.860000	-0.148764	seasonal_dominant
2025-05-25	14.936603	0.037329	9.249318	2.880000	2.769955	seasonal_dominant
2025-05-26	10.375200	0.035509	9.044818	2.900000	-1.605127	seasonal_dominant
2025-05-27	9.503130	0.033777	8.837641	2.920000	-2.288288	seasonal_dominant
2025-05-28	10.562117	0.032130	8.627849	2.940000	-1.037862	seasonal_dominant
2025-05-29	11.337688	0.030563	8.415504	2.960000	-0.068379	seasonal_dominant
2025-05-30	11.574750	0.029072	8.200669	2.980000	0.365009	seasonal_dominant
2025-05-31	10.649207	0.027654	7.983407	3.000000	-0.361854	seasonal_dominant
2025-06-01	11.338171	0.026306	7.763783	3.020000	0.528083	seasonal_dominant
2025-06-02	8.729574	0.025023	7.541861	3.040000	-1.877309	seasonal_dominant
2025-06-03	12.567156	0.023802	7.317707	3.060000	2.165647	seasonal_dominant
2025-06-04	10.070803	0.022641	7.091388	3.080000	-0.123227	seasonal_dominant
2025-06-05	11.660452	0.021537	6.862971	3.100000	1.675944	seasonal_dominant
2025-06-06	10.287097	0.020487	6.632522	3.120000	0.514088	seasonal_dominant
2025-06-07	10.244729	0.019488	6.400111	3.140000	0.685130	seasonal_dominant
2025-06-08	10.198994	0.018537	6.165806	3.160000	0.854651	seasonal_dominant
2025-06-09	9.798873	0.017633	5.929677	3.180000	0.671563	seasonal_dominant
2025-06-10	9.872650	0.016773	5.691793	3.200000	0.964084	seasonal_dominant
2025-06-11	10.681908	0.015955	5.452224	3.220000	1.993729	seasonal_dominant
2025-06-12	8.761001	0.015177	5.211042	3.240000	0.294782	seasonal_dominant
2025-06-13	9.306261	0.014437	4.968318	3.260000	1.063506	seasonal_dominant
2025-06-14	7.883253	0.013733	4.724124	3.280000	-0.134604	seasonal_dominant
2025-06-15	9.951771	0.013063	4.478532	3.300000	2.160176	seasonal_dominant
2025-06-16	6.549452	0.012426	4.231615	3.320000	-1.014588	seasonal_dominant
2025-06-17	10.036676	0.011820	3.983445	3.340000	2.701411	seasonal_dominant
2025-06-18	7.045104	0.011243	3.734097	3.360000	-0.060237	seasonal_dominant
2025-06-19	4.728176	0.010695	3.483644	3.380000	-2.146163	seasonal_dominant
2025-06-20	6.834490	0.010173	3.232160	3.400000	0.192157	seasonal_dominant
2025-06-21	5.387819	0.009677	2.979719	3.420000	-1.021577	seasonal_dominant
2025-06-22	7.436567	0.009205	2.726397	3.440000	1.260965	seasonal_dominant
2025-06-23	4.962088	0.008756	2.472268	3.460000	-0.978936	seasonal_dominant
2025-06-24	5.036461	0.008329	2.217407	3.480000	-0.669275	seasonal_dominant
2025-06-25	2.635502	0.007923	1.961890	3.500000	-2.834311	seasonal_dominant
2025-06-26	4.554870	0.007537	1.705793	3.520000	-0.678459	seasonal_dominant
2025-06-27	1.360541	0.007169	1.449191	3.540000	-3.635819	seasonal_dominant
2025-06-28	2.383125	0.006819	1.192159	3.560000	-2.375854	seasonal_dominant
2025-06-29	5.661885	0.006487	0.934776	3.580000	1.140622	seasonal_dominant
2025-06-30	5.461986	0.006170	0.677115	3.600000	1.178700	seasonal_dominant
2025-07-01	4.683310	0.005870	0.419254	3.620000	0.638186	seasonal_dominant
2025-07-02	2.356389	0.005583	0.161270	3.640000	-1.450464	seasonal_dominant
2025-07-03	3.496981	0.005311	-0.096763	3.660000	-0.071567	seasonal_dominant
2025-07-04	3.324881	0.005052	-0.354767	3.680000	-0.005404	seasonal_dominant
2025-07-05	1.354593	0.004806	-0.612666	3.700000	-1.737547	seasonal_dominant
2025-07-06	5.109285	0.004571	-0.870384	3.720000	2.255097	seasonal_dominant
2025-07-07	3.932548	0.004348	-1.127844	3.740000	1.316043	seasonal_dominant
2025-07-08	2.047720	0.004136	-1.384970	3.760000	-0.331446	seasonal_dominant
2025-07-09	2.182577	0.003934	-1.641687	3.780000	0.040329	seasonal_dominant
2025-07-10	2.218400	0.003743	-1.897917	3.800000	0.312574	seasonal_dominant
2025-07-11	0.010000	0.003560	-2.153586	3.820000	-3.062602	seasonal_dominant
2025-07-12	1.064002	0.003386	-2.408618	3.840000	-0.370766	seasonal_dominant
2025-07-13	0.177308	0.003221	-2.662937	3.860000	-1.022976	seasonal_dominant
2025-07-14	0.010000	0.003064	-2.916468	3.880000	-1.502430	seasonal_dominant
2025-07-15	0.312128	0.002915	-3.169136	3.900000	-0.421650	seasonal_dominant
2025-07-16	3.198436	0.002773	-3.420867	3.920000	2.696530	seasonal_dominant
2025-07-17	1.232317	0.002637	-3.671585	3.940000	0.961264	seasonal_dominant
2025-07-18	0.010000	0.002509	-3.921216	3.960000	-0.856768	seasonal_dominant
2025-07-19	0.671573	0.002386	-4.169687	3.980000	0.858874	seasonal_dominant
