# Supplementary material for: Unified artificial intelligence framework for modeling pollution dynamics and sustainable remediation in environmental chemistry
Source: Sci Rep. 2025 Oct 16;15:36196. doi: 10.1038/s41598-025-20083-w (PMC12533017; doi:10.1038/s41598-025-20083-w)
Supplement: Supplementary file 10 — Supplementary Material 10 S10_validation_metrics.csv: Complete model performance metrics for all scenarios and methods (RMSE, MAE, R², NRMSE, systematic bias, Willmott’s index of agreement) [file 41598_2025_20083_MOESM10_ESM.csv]

Date	Concentration	Decay_Component	Seasonal_Component	Trend_Component	Noise_Component	Scenario
2025-01-01	43.622289	50.000000	0.000000	0.000000	-6.377711	high_variability
2025-01-02	45.385987	47.561471	0.172016	0.050000	-2.397500	high_variability
2025-01-03	45.706826	45.241871	0.343981	0.100000	0.020975	high_variability
2025-01-04	43.889165	43.035399	0.515844	0.150000	0.187922	high_variability
2025-01-05	40.023830	40.936538	0.687554	0.200000	-1.800262	high_variability
2025-01-06	42.540500	38.940039	0.859061	0.250000	2.491400	high_variability
2025-01-07	34.100743	37.040911	1.030314	0.300000	-4.270482	high_variability
2025-01-08	36.216148	35.234404	1.201262	0.350000	-0.569518	high_variability
2025-01-09	35.769039	33.516002	1.371854	0.400000	0.481183	high_variability
2025-01-10	35.931203	31.881408	1.542040	0.450000	2.057755	high_variability
2025-01-11	35.384763	30.326533	1.711771	0.500000	2.846460	high_variability
2025-01-12	26.779916	28.847491	1.880994	0.550000	-4.498568	high_variability
2025-01-13	23.953786	27.440582	2.049661	0.600000	-6.136457	high_variability
2025-01-14	34.080718	26.102289	2.217722	0.650000	5.110707	high_variability
2025-01-15	29.243647	24.829265	2.385126	0.700000	1.329256	high_variability
2025-01-16	23.926206	23.618328	2.551824	0.750000	-2.993946	high_variability
2025-01-17	32.188823	22.466448	2.717767	0.800000	6.204608	high_variability
2025-01-18	25.566352	21.370747	2.882906	0.850000	0.462699	high_variability
2025-01-19	28.992864	20.328483	3.047192	0.900000	4.717189	high_variability
2025-01-20	23.767702	19.337051	3.210577	0.950000	0.270074	high_variability
2025-01-21	31.009974	18.393972	3.373011	1.000000	8.242992	high_variability
2025-01-22	29.102698	17.496887	3.534447	1.050000	7.021363	high_variability
2025-01-23	20.442534	16.643554	3.694837	1.100000	-0.995857	high_variability
2025-01-24	24.722256	15.831838	3.854134	1.150000	3.886284	high_variability
2025-01-25	22.853504	15.059711	4.012290	1.200000	2.581504	high_variability
2025-01-26	25.219025	14.325240	4.169259	1.250000	5.474526	high_variability
2025-01-27	15.391890	13.626590	4.324994	1.300000	-3.859694	high_variability
2025-01-28	21.535668	12.962013	4.479449	1.350000	2.744206	high_variability
2025-01-29	22.596125	12.329848	4.632579	1.400000	4.233698	high_variability
2025-01-30	10.927895	11.728514	4.784338	1.450000	-7.034958	high_variability
2025-01-31	12.858155	11.156508	4.934681	1.500000	-4.733034	high_variability
2025-02-01	9.089034	10.612399	5.083564	1.550000	-8.156929	high_variability
2025-02-02	15.848142	10.094826	5.230943	1.600000	-1.077627	high_variability
2025-02-03	19.499438	9.602495	5.376774	1.650000	2.870169	high_variability
2025-02-04	22.364618	9.134176	5.521013	1.700000	6.009428	high_variability
2025-02-05	16.398696	8.688697	5.663619	1.750000	0.296379	high_variability
2025-02-06	22.383956	8.264944	5.804549	1.800000	6.514462	high_variability
2025-02-07	10.135214	7.861858	5.943762	1.850000	-5.520406	high_variability
2025-02-08	8.646116	7.478431	6.081215	1.900000	-6.813530	high_variability
2025-02-09	15.058382	7.113704	6.216869	1.950000	-0.222191	high_variability
2025-02-10	16.653709	6.766764	6.350683	2.000000	1.536262	high_variability
2025-02-11	14.838584	6.436745	6.482618	2.050000	-0.130779	high_variability
2025-02-12	6.565688	6.122821	6.612635	2.100000	-8.269768	high_variability
2025-02-13	14.358422	5.824208	6.740695	2.150000	-0.356480	high_variability
2025-02-14	9.389040	5.540158	6.866760	2.200000	-5.217878	high_variability
2025-02-15	17.189444	5.269961	6.990793	2.250000	2.678690	high_variability
2025-02-16	15.892093	5.012942	7.112758	2.300000	1.466393	high_variability
2025-02-17	10.591556	4.768458	7.232617	2.350000	-3.759519	high_variability
2025-02-18	12.230767	4.535898	7.350337	2.400000	-2.055468	high_variability
2025-02-19	9.993706	4.314679	7.465881	2.450000	-4.236854	high_variability
2025-02-20	13.932750	4.104250	7.579216	2.500000	-0.250716	high_variability
2025-02-21	17.964961	3.904083	7.690309	2.550000	3.820569	high_variability
2025-02-22	10.169900	3.713679	7.799125	2.600000	-3.942904	high_variability
2025-02-23	16.104381	3.532561	7.905634	2.650000	2.016186	high_variability
2025-02-24	11.949048	3.360276	8.009803	2.700000	-2.121030	high_variability
2025-02-25	10.886504	3.196393	8.111602	2.750000	-3.171491	high_variability
2025-02-26	13.623383	3.040503	8.211001	2.800000	-0.428121	high_variability
2025-02-27	9.909217	2.892216	8.307970	2.850000	-4.140969	high_variability
2025-02-28	11.839044	2.751161	8.402481	2.900000	-2.214597	high_variability
2025-03-01	9.269979	2.616985	8.494505	2.950000	-4.791512	high_variability
2025-03-02	21.932269	2.489353	8.584015	3.000000	7.858901	high_variability
2025-03-03	14.229986	2.367946	8.670986	3.050000	0.141054	high_variability
2025-03-04	11.308948	2.252460	8.755390	3.100000	-2.798902	high_variability
2025-03-05	14.985729	2.142606	8.837203	3.150000	0.855920	high_variability
2025-03-06	13.705200	2.038110	8.916402	3.200000	-0.449312	high_variability
2025-03-07	13.297794	1.938710	8.992962	3.250000	-0.883878	high_variability
2025-03-08	16.667686	1.844158	9.066861	3.300000	2.456667	high_variability
2025-03-09	17.272325	1.754218	9.138076	3.350000	3.030031	high_variability
2025-03-10	12.153247	1.668663	9.206588	3.400000	-2.122005	high_variability
2025-03-11	12.006384	1.587282	9.272375	3.450000	-2.303273	high_variability
2025-03-12	13.245081	1.509869	9.335419	3.500000	-1.100207	high_variability
2025-03-13	5.174247	1.436232	9.395700	3.550000	-9.207685	high_variability
2025-03-14	8.358622	1.366186	9.453200	3.600000	-6.060764	high_variability
2025-03-15	19.924957	1.299556	9.507904	3.650000	5.467497	high_variability
2025-03-16	21.075841	1.236176	9.559793	3.700000	6.579871	high_variability
2025-03-17	13.538597	1.175887	9.608854	3.750000	-0.996144	high_variability
2025-03-18	16.879838	1.118539	9.655072	3.800000	2.306228	high_variability
2025-03-19	15.857419	1.063987	9.698432	3.850000	1.245001	high_variability
2025-03-20	26.966541	1.012096	9.738922	3.900000	12.315523	high_variability
2025-03-21	19.167566	0.962735	9.776531	3.950000	4.478300	high_variability
2025-03-22	14.215358	0.915782	9.811246	4.000000	-0.511670	high_variability
2025-03-23	10.942015	0.871119	9.843058	4.050000	-3.822162	high_variability
2025-03-24	8.374806	0.828634	9.871958	4.100000	-6.425785	high_variability
2025-03-25	15.650011	0.788221	9.897936	4.150000	0.813855	high_variability
2025-03-26	11.845361	0.749779	9.920985	4.200000	-3.025403	high_variability
2025-03-27	9.215296	0.713212	9.941099	4.250000	-5.689015	high_variability
2025-03-28	12.350407	0.678428	9.958270	4.300000	-2.586292	high_variability
2025-03-29	10.641644	0.645341	9.972495	4.350000	-4.326192	high_variability
2025-03-30	21.746203	0.613867	9.983769	4.400000	6.748567	high_variability
2025-03-31	18.552576	0.583928	9.992089	4.450000	3.526559	high_variability
2025-04-01	15.021010	0.555450	9.997451	4.500000	-0.031891	high_variability
2025-04-02	20.997992	0.528360	9.999856	4.550000	5.919777	high_variability
2025-04-03	15.411366	0.502592	9.999301	4.600000	0.309473	high_variability
2025-04-04	11.678730	0.478080	9.995787	4.650000	-3.445137	high_variability
2025-04-05	21.236575	0.454764	9.989315	4.700000	6.092496	high_variability
2025-04-06	17.318112	0.432585	9.979887	4.750000	2.155640	high_variability
2025-04-07	11.030009	0.411487	9.967506	4.800000	-4.148985	high_variability
2025-04-08	14.432240	0.391419	9.952176	4.850000	-0.761355	high_variability
2025-04-09	11.703757	0.372329	9.933901	4.900000	-3.502473	high_variability
2025-04-10	9.685657	0.354170	9.912685	4.950000	-5.531199	high_variability
2025-04-11	18.930145	0.336897	9.888537	5.000000	3.704710	high_variability
2025-04-12	22.869596	0.320467	9.861462	5.050000	7.637667	high_variability
2025-04-13	9.642037	0.304837	9.831470	5.100000	-5.594270	high_variability
2025-04-14	17.490415	0.289970	9.798568	5.150000	2.251877	high_variability
2025-04-15	12.636024	0.275828	9.762766	5.200000	-2.602570	high_variability
2025-04-16	13.287950	0.262376	9.724076	5.250000	-1.948502	high_variability
2025-04-17	12.862511	0.249580	9.682508	5.300000	-2.369576	high_variability
2025-04-18	11.769519	0.237408	9.638074	5.350000	-3.455963	high_variability
2025-04-19	15.410704	0.225829	9.590789	5.400000	0.194087	high_variability
2025-04-20	11.881680	0.214815	9.540666	5.450000	-3.323800	high_variability
2025-04-21	16.273885	0.204339	9.487719	5.500000	1.081827	high_variability
2025-04-22	14.975385	0.194373	9.431965	5.550000	-0.200952	high_variability
2025-04-23	14.202520	0.184893	9.373419	5.600000	-0.955792	high_variability
2025-04-24	11.507722	0.175876	9.312100	5.650000	-3.630255	high_variability
2025-04-25	12.808239	0.167298	9.248026	5.700000	-2.307085	high_variability
2025-04-26	18.111918	0.159139	9.181214	5.750000	3.021565	high_variability
2025-04-27	17.066733	0.151378	9.111686	5.800000	2.003669	high_variability
2025-04-28	11.123236	0.143995	9.039462	5.850000	-3.910221	high_variability
2025-04-29	15.398864	0.136972	8.964563	5.900000	0.397329	high_variability
2025-04-30	17.972851	0.130292	8.887010	5.950000	3.005548	high_variability
2025-05-01	8.253145	0.123938	8.806829	6.000000	-6.677621	high_variability
2025-05-02	17.065374	0.117893	8.724041	6.050000	2.173441	high_variability
2025-05-03	12.200319	0.112143	8.638671	6.100000	-2.650495	high_variability
2025-05-04	17.089814	0.106674	8.550745	6.150000	2.282395	high_variability
2025-05-05	11.708724	0.101472	8.460289	6.200000	-3.053037	high_variability
2025-05-06	7.494323	0.096523	8.367329	6.250000	-7.219528	high_variability
2025-05-07	8.153539	0.091815	8.271893	6.300000	-6.510170	high_variability
2025-05-08	14.803687	0.087337	8.174010	6.350000	0.192340	high_variability
2025-05-09	15.595675	0.083078	8.073707	6.400000	1.038890	high_variability
2025-05-10	10.882776	0.079026	7.971016	6.450000	-3.617267	high_variability
2025-05-11	16.995507	0.075172	7.865966	6.500000	2.554370	high_variability
2025-05-12	7.734013	0.071506	7.758588	6.550000	-6.646080	high_variability
2025-05-13	14.052613	0.068018	7.648914	6.600000	-0.264319	high_variability
2025-05-14	9.407613	0.064701	7.536977	6.650000	-4.844065	high_variability
2025-05-15	11.577010	0.061546	7.422809	6.700000	-2.607344	high_variability
2025-05-16	14.304584	0.058544	7.306445	6.750000	0.189595	high_variability
2025-05-17	10.601954	0.055689	7.187919	6.800000	-3.441653	high_variability
2025-05-18	12.432016	0.052973	7.067266	6.850000	-1.538222	high_variability
2025-05-19	17.920082	0.050389	6.944521	6.900000	4.025171	high_variability
2025-05-20	11.510086	0.047932	6.819721	6.950000	-2.307567	high_variability
2025-05-21	17.081266	0.045594	6.692904	7.000000	3.342768	high_variability
2025-05-22	9.138649	0.043370	6.564106	7.050000	-4.518827	high_variability
2025-05-23	15.693837	0.041255	6.433365	7.100000	2.119217	high_variability
2025-05-24	19.256239	0.039243	6.300721	7.150000	5.766274	high_variability
2025-05-25	3.516963	0.037329	6.166212	7.200000	-9.886578	high_variability
2025-05-26	10.127806	0.035509	6.029879	7.250000	-3.187581	high_variability
2025-05-27	15.533826	0.033777	5.891761	7.300000	2.308289	high_variability
2025-05-28	12.321848	0.032130	5.751900	7.350000	-0.812182	high_variability
2025-05-29	14.525482	0.030563	5.610336	7.400000	1.484583	high_variability
2025-05-30	10.530244	0.029072	5.467113	7.450000	-2.415941	high_variability
2025-05-31	13.196285	0.027654	5.322271	7.500000	0.346359	high_variability
2025-06-01	12.129452	0.026306	5.175855	7.550000	-0.622709	high_variability
2025-06-02	17.324058	0.025023	5.027907	7.600000	4.671128	high_variability
2025-06-03	13.569957	0.023802	4.878471	7.650000	1.017683	high_variability
2025-06-04	13.800644	0.022641	4.727592	7.700000	1.350411	high_variability
2025-06-05	10.699343	0.021537	4.575314	7.750000	-1.647508	high_variability
2025-06-06	10.291743	0.020487	4.421682	7.800000	-1.950425	high_variability
2025-06-07	10.405996	0.019488	4.266741	7.850000	-1.730233	high_variability
2025-06-08	13.606883	0.018537	4.110538	7.900000	1.577809	high_variability
2025-06-09	10.236813	0.017633	3.953118	7.950000	-1.683938	high_variability
2025-06-10	12.970401	0.016773	3.794528	8.000000	1.159099	high_variability
2025-06-11	20.002374	0.015955	3.634816	8.050000	8.301603	high_variability
2025-06-12	15.073704	0.015177	3.474028	8.100000	3.484499	high_variability
2025-06-13	10.172555	0.014437	3.312212	8.150000	-1.304094	high_variability
2025-06-14	16.168005	0.013733	3.149416	8.200000	4.804856	high_variability
2025-06-15	9.616450	0.013063	2.985688	8.250000	-1.632301	high_variability
2025-06-16	2.981004	0.012426	2.821077	8.300000	-8.152498	high_variability
2025-06-17	6.985105	0.011820	2.655630	8.350000	-4.032345	high_variability
2025-06-18	3.417474	0.011243	2.489398	8.400000	-7.483168	high_variability
2025-06-19	9.377070	0.010695	2.322429	8.450000	-1.406054	high_variability
2025-06-20	10.738620	0.010173	2.154773	8.500000	0.073674	high_variability
2025-06-21	17.251906	0.009677	1.986479	8.550000	6.705749	high_variability
2025-06-22	11.734513	0.009205	1.817598	8.600000	1.307709	high_variability
2025-06-23	9.430533	0.008756	1.648178	8.650000	-0.876402	high_variability
2025-06-24	13.504223	0.008329	1.478271	8.700000	3.317622	high_variability
2025-06-25	1.221309	0.007923	1.307927	8.750000	-8.844541	high_variability
2025-06-26	10.887190	0.007537	1.137195	8.800000	0.942458	high_variability
2025-06-27	12.906757	0.007169	0.966127	8.850000	3.083461	high_variability
2025-06-28	3.787247	0.006819	0.794773	8.900000	-5.914345	high_variability
2025-06-29	14.154687	0.006487	0.623184	8.950000	4.575016	high_variability
2025-06-30	10.811566	0.006170	0.451410	9.000000	1.353986	high_variability
2025-07-01	7.674221	0.005870	0.279503	9.050000	-1.661152	high_variability
2025-07-02	11.744224	0.005583	0.107513	9.100000	2.531127	high_variability
2025-07-03	18.173574	0.005311	-0.064509	9.150000	9.082771	high_variability
2025-07-04	9.696006	0.005052	-0.236511	9.200000	0.727465	high_variability
2025-07-05	9.839244	0.004806	-0.408444	9.250000	0.992882	high_variability
2025-07-06	6.886872	0.004571	-0.580256	9.300000	-1.837444	high_variability
2025-07-07	5.203075	0.004348	-0.751896	9.350000	-3.399377	high_variability
2025-07-08	11.802166	0.004136	-0.923313	9.400000	3.321343	high_variability
2025-07-09	4.935141	0.003934	-1.094458	9.450000	-3.424335	high_variability
2025-07-10	8.524729	0.003743	-1.265278	9.500000	0.286265	high_variability
2025-07-11	6.207206	0.003560	-1.435724	9.550000	-1.910630	high_variability
2025-07-12	9.913560	0.003386	-1.605745	9.600000	1.915919	high_variability
2025-07-13	9.212578	0.003221	-1.775291	9.650000	1.334648	high_variability
2025-07-14	11.908912	0.003064	-1.944312	9.700000	4.150160	high_variability
2025-07-15	5.600092	0.002915	-2.112758	9.750000	-2.040066	high_variability
2025-07-16	6.442695	0.002773	-2.280578	9.800000	-1.079500	high_variability
2025-07-17	3.489859	0.002637	-2.447723	9.850000	-3.915055	high_variability
2025-07-18	5.511192	0.002509	-2.614144	9.900000	-1.777173	high_variability
2025-07-19	8.681797	0.002386	-2.779791	9.950000	1.509202	high_variability
