# Supplementary material for: Unified artificial intelligence framework for modeling pollution dynamics and sustainable remediation in environmental chemistry
Source: Sci Rep. 2025 Oct 16;15:36196. doi: 10.1038/s41598-025-20083-w (PMC12533017; doi:10.1038/s41598-025-20083-w)
Supplement: Supplementary file 11 — Supplementary Material 11 S11_MonteCarlo_parameter_uncertainty.csv: Monte Carlo uncertainty analysis (1,000 iterations) with distributions of base concentration (50.0 ± 2.1 mg/L), decay rate (0.05 ± 0.008 day⁻¹), half-lives, seasonal amplitude variations, and 95% confidence intervals [file 41598_2025_20083_MOESM11_ESM.csv]

Date	Concentration	Decay_Component	Seasonal_Component	Trend_Component	Noise_Component	Scenario
2025-01-01	52.099033	50.000000	0.000000	0.000000	2.099033	seasonal_dominant
2025-01-02	49.226445	47.561471	0.258024	0.020000	1.386951	seasonal_dominant
2025-01-03	45.887287	45.241871	0.515971	0.040000	0.089446	seasonal_dominant
2025-01-04	42.898759	43.035399	0.773766	0.060000	-0.970405	seasonal_dominant
2025-01-05	43.095204	40.936538	1.031331	0.080000	1.047335	seasonal_dominant
2025-01-06	40.918859	38.940039	1.288592	0.100000	0.590228	seasonal_dominant
2025-01-07	40.049172	37.040911	1.545471	0.120000	1.342790	seasonal_dominant
2025-01-08	38.129055	35.234404	1.801892	0.140000	0.952758	seasonal_dominant
2025-01-09	37.308112	33.516002	2.057781	0.160000	1.574329	seasonal_dominant
2025-01-10	33.571615	31.881408	2.313061	0.180000	-0.802853	seasonal_dominant
2025-01-11	35.070280	30.326533	2.567656	0.200000	1.976091	seasonal_dominant
2025-01-12	32.185381	28.847491	2.821491	0.220000	0.296399	seasonal_dominant
2025-01-13	33.867965	27.440582	3.074492	0.240000	3.112891	seasonal_dominant
2025-01-14	28.655089	26.102289	3.326582	0.260000	-1.033782	seasonal_dominant
2025-01-15	31.290900	24.829265	3.577689	0.280000	2.603946	seasonal_dominant
2025-01-16	28.042930	23.618328	3.827736	0.300000	0.296866	seasonal_dominant
2025-01-17	25.885972	22.466448	4.076651	0.320000	-0.977127	seasonal_dominant
2025-01-18	25.309277	21.370747	4.324360	0.340000	-0.725829	seasonal_dominant
2025-01-19	24.778751	20.328483	4.570788	0.360000	-0.480521	seasonal_dominant
2025-01-20	25.169165	19.337051	4.815865	0.380000	0.636249	seasonal_dominant
2025-01-21	24.637741	18.393972	5.059516	0.400000	0.784253	seasonal_dominant
2025-01-22	22.358008	17.496887	5.301670	0.420000	-0.860550	seasonal_dominant
2025-01-23	22.589278	16.643554	5.542255	0.440000	-0.036532	seasonal_dominant
2025-01-24	25.286444	15.831838	5.781200	0.460000	3.213406	seasonal_dominant
2025-01-25	24.149460	15.059711	6.018435	0.480000	2.591315	seasonal_dominant
2025-01-26	21.733614	14.325240	6.253888	0.500000	0.654486	seasonal_dominant
2025-01-27	20.691086	13.626590	6.487491	0.520000	0.057005	seasonal_dominant
2025-01-28	20.401234	12.962013	6.719174	0.540000	0.180047	seasonal_dominant
2025-01-29	20.758994	12.329848	6.948869	0.560000	0.920277	seasonal_dominant
2025-01-30	17.950833	11.728514	7.176507	0.580000	-1.534189	seasonal_dominant
2025-01-31	18.772465	11.156508	7.402022	0.600000	-0.386065	seasonal_dominant
2025-02-01	16.354869	10.612399	7.625347	0.620000	-2.502876	seasonal_dominant
2025-02-02	19.180075	10.094826	7.846415	0.640000	0.598835	seasonal_dominant
2025-02-03	19.298450	9.602495	8.065161	0.660000	0.970794	seasonal_dominant
2025-02-04	17.370917	9.134176	8.281520	0.680000	-0.724780	seasonal_dominant
2025-02-05	20.245106	8.688697	8.495429	0.700000	2.360980	seasonal_dominant
2025-02-06	15.853120	8.264944	8.706824	0.720000	-1.838648	seasonal_dominant
2025-02-07	15.320938	7.861858	8.915642	0.740000	-2.196562	seasonal_dominant
2025-02-08	17.696931	7.478431	9.121822	0.760000	0.336678	seasonal_dominant
2025-02-09	18.789654	7.113704	9.325303	0.780000	1.570647	seasonal_dominant
2025-02-10	19.618680	6.766764	9.526025	0.800000	2.525892	seasonal_dominant
2025-02-11	16.292346	6.436745	9.723927	0.820000	-0.688326	seasonal_dominant
2025-02-12	18.499795	6.122821	9.918952	0.840000	1.618021	seasonal_dominant
2025-02-13	16.737487	5.824208	10.111042	0.860000	-0.057763	seasonal_dominant
2025-02-14	16.461357	5.540158	10.300140	0.880000	-0.258941	seasonal_dominant
2025-02-15	17.981641	5.269961	10.486190	0.900000	1.325490	seasonal_dominant
2025-02-16	17.580563	5.012942	10.669136	0.920000	0.978484	seasonal_dominant
2025-02-17	14.192796	4.768458	10.848926	0.940000	-2.364588	seasonal_dominant
2025-02-18	18.736213	4.535898	11.025505	0.960000	2.214811	seasonal_dominant
2025-02-19	18.563638	4.314679	11.198822	0.980000	2.070137	seasonal_dominant
2025-02-20	15.534730	4.104250	11.368824	1.000000	-0.938344	seasonal_dominant
2025-02-21	17.053251	3.904083	11.535463	1.020000	0.593705	seasonal_dominant
2025-02-22	17.193412	3.713679	11.698688	1.040000	0.741045	seasonal_dominant
2025-02-23	16.842022	3.532561	11.858451	1.060000	0.391011	seasonal_dominant
2025-02-24	15.629523	3.360276	12.014705	1.080000	-0.825458	seasonal_dominant
2025-02-25	15.456362	3.196393	12.167404	1.100000	-1.007435	seasonal_dominant
2025-02-26	16.438674	3.040503	12.316502	1.120000	-0.038331	seasonal_dominant
2025-02-27	18.253265	2.892216	12.461955	1.140000	1.759094	seasonal_dominant
2025-02-28	17.330282	2.751161	12.603721	1.160000	0.815400	seasonal_dominant
2025-03-01	15.982821	2.616985	12.741757	1.180000	-0.555921	seasonal_dominant
2025-03-02	17.722924	2.489353	12.876023	1.200000	1.157548	seasonal_dominant
2025-03-03	12.321611	2.367946	13.006478	1.220000	-4.272814	seasonal_dominant
2025-03-04	18.348694	2.252460	13.133085	1.240000	1.723149	seasonal_dominant
2025-03-05	14.048841	2.142606	13.255805	1.260000	-2.609571	seasonal_dominant
2025-03-06	16.149052	2.038110	13.374603	1.280000	-0.543661	seasonal_dominant
2025-03-07	15.048648	1.938710	13.489443	1.300000	-1.679505	seasonal_dominant
2025-03-08	14.822427	1.844158	13.600291	1.320000	-1.942022	seasonal_dominant
2025-03-09	18.542573	1.754218	13.707115	1.340000	1.741240	seasonal_dominant
2025-03-10	16.136994	1.668663	13.809882	1.360000	-0.701552	seasonal_dominant
2025-03-11	17.395601	1.587282	13.908563	1.380000	0.519756	seasonal_dominant
2025-03-12	16.842617	1.509869	14.003128	1.400000	-0.070381	seasonal_dominant
2025-03-13	17.665343	1.436232	14.093550	1.420000	0.715561	seasonal_dominant
2025-03-14	17.101220	1.366186	14.179801	1.440000	0.115233	seasonal_dominant
2025-03-15	15.096924	1.299556	14.261856	1.460000	-1.924488	seasonal_dominant
2025-03-16	18.550267	1.236176	14.339690	1.480000	1.494400	seasonal_dominant
2025-03-17	16.348534	1.175887	14.413281	1.500000	-0.740635	seasonal_dominant
2025-03-18	14.786273	1.118539	14.482607	1.520000	-2.334873	seasonal_dominant
2025-03-19	16.509462	1.063987	14.547648	1.540000	-0.642173	seasonal_dominant
2025-03-20	19.431619	1.012096	14.608384	1.560000	2.251140	seasonal_dominant
2025-03-21	18.482864	0.962735	14.664796	1.580000	1.275333	seasonal_dominant
2025-03-22	16.709673	0.915782	14.716869	1.600000	-0.522978	seasonal_dominant
2025-03-23	16.731820	0.871119	14.764588	1.620000	-0.523887	seasonal_dominant
2025-03-24	16.794118	0.828634	14.807937	1.640000	-0.482453	seasonal_dominant
2025-03-25	20.410247	0.788221	14.846904	1.660000	3.115122	seasonal_dominant
2025-03-26	17.884160	0.749779	14.881478	1.680000	0.572903	seasonal_dominant
2025-03-27	17.969922	0.713212	14.911648	1.700000	0.645062	seasonal_dominant
2025-03-28	18.881259	0.678428	14.937406	1.720000	1.545425	seasonal_dominant
2025-03-29	17.702267	0.645341	14.958743	1.740000	0.358184	seasonal_dominant
2025-03-30	16.960957	0.613867	14.975654	1.760000	-0.388563	seasonal_dominant
2025-03-31	17.057536	0.583928	14.988133	1.780000	-0.294525	seasonal_dominant
2025-04-01	17.244225	0.555450	14.996177	1.800000	-0.107402	seasonal_dominant
2025-04-02	17.292310	0.528360	14.999783	1.820000	-0.055833	seasonal_dominant
2025-04-03	18.432987	0.502592	14.998951	1.840000	1.091444	seasonal_dominant
2025-04-04	17.409679	0.478080	14.993680	1.860000	0.077919	seasonal_dominant
2025-04-05	18.417697	0.454764	14.983973	1.880000	1.098960	seasonal_dominant
2025-04-06	17.181341	0.432585	14.969831	1.900000	-0.121075	seasonal_dominant
2025-04-07	17.400700	0.411487	14.951260	1.920000	0.117953	seasonal_dominant
2025-04-08	14.262382	0.391419	14.928264	1.940000	-2.997301	seasonal_dominant
2025-04-09	18.607671	0.372329	14.900851	1.960000	1.374492	seasonal_dominant
2025-04-10	17.722931	0.354170	14.869028	1.980000	0.519733	seasonal_dominant
2025-04-11	18.666718	0.336897	14.832806	2.000000	1.497015	seasonal_dominant
2025-04-12	12.788277	0.320467	14.792194	2.020000	-4.344383	seasonal_dominant
2025-04-13	20.224604	0.304837	14.747205	2.040000	3.132562	seasonal_dominant
2025-04-14	16.838437	0.289970	14.697852	2.060000	-0.209384	seasonal_dominant
2025-04-15	18.662252	0.275828	14.644149	2.080000	1.662274	seasonal_dominant
2025-04-16	15.388630	0.262376	14.586113	2.100000	-1.559859	seasonal_dominant
2025-04-17	17.812502	0.249580	14.523761	2.120000	0.919161	seasonal_dominant
2025-04-18	15.254396	0.237408	14.457111	2.140000	-1.580123	seasonal_dominant
2025-04-19	15.836359	0.225829	14.386183	2.160000	-0.935653	seasonal_dominant
2025-04-20	19.576861	0.214815	14.310998	2.180000	2.871047	seasonal_dominant
2025-04-21	16.349893	0.204339	14.231578	2.200000	-0.286024	seasonal_dominant
2025-04-22	16.888469	0.194373	14.147947	2.220000	0.326149	seasonal_dominant
2025-04-23	17.790124	0.184893	14.060129	2.240000	1.305102	seasonal_dominant
2025-04-24	17.147549	0.175876	13.968151	2.260000	0.743523	seasonal_dominant
2025-04-25	16.544965	0.167298	13.872039	2.280000	0.225628	seasonal_dominant
2025-04-26	16.778402	0.159139	13.771822	2.300000	0.547442	seasonal_dominant
2025-04-27	19.744031	0.151378	13.667530	2.320000	3.605123	seasonal_dominant
2025-04-28	15.956760	0.143995	13.559193	2.340000	-0.086428	seasonal_dominant
2025-04-29	16.245465	0.136972	13.446844	2.360000	0.301649	seasonal_dominant
2025-04-30	17.416789	0.130292	13.330516	2.380000	1.575982	seasonal_dominant
2025-05-01	17.392469	0.123938	13.210243	2.400000	1.658289	seasonal_dominant
2025-05-02	17.404499	0.117893	13.086061	2.420000	1.780545	seasonal_dominant
2025-05-03	16.468245	0.112143	12.958006	2.440000	0.958095	seasonal_dominant
2025-05-04	13.678284	0.106674	12.826118	2.460000	-1.714507	seasonal_dominant
2025-05-05	17.722052	0.101472	12.690433	2.480000	2.450147	seasonal_dominant
2025-05-06	13.427998	0.096523	12.550994	2.500000	-1.719518	seasonal_dominant
2025-05-07	15.473608	0.091815	12.407840	2.520000	0.453953	seasonal_dominant
2025-05-08	13.756938	0.087337	12.261015	2.540000	-1.131414	seasonal_dominant
2025-05-09	14.657432	0.083078	12.110561	2.560000	-0.096208	seasonal_dominant
2025-05-10	15.108694	0.079026	11.956524	2.580000	0.493144	seasonal_dominant
2025-05-11	14.956156	0.075172	11.798948	2.600000	0.482036	seasonal_dominant
2025-05-12	14.962269	0.071506	11.637882	2.620000	0.632881	seasonal_dominant
2025-05-13	16.601956	0.068018	11.473371	2.640000	2.420567	seasonal_dominant
2025-05-14	14.710468	0.064701	11.305465	2.660000	0.680301	seasonal_dominant
2025-05-15	13.509524	0.061546	11.134214	2.680000	-0.366235	seasonal_dominant
2025-05-16	15.164342	0.058544	10.959667	2.700000	1.446131	seasonal_dominant
2025-05-17	15.341773	0.055689	10.781878	2.720000	1.784206	seasonal_dominant
2025-05-18	11.552459	0.052973	10.600898	2.740000	-1.841412	seasonal_dominant
2025-05-19	14.123271	0.050389	10.416782	2.760000	0.896100	seasonal_dominant
2025-05-20	14.109273	0.047932	10.229582	2.780000	1.051759	seasonal_dominant
2025-05-21	12.438605	0.045594	10.039356	2.800000	-0.446345	seasonal_dominant
2025-05-22	14.773089	0.043370	9.846159	2.820000	2.063560	seasonal_dominant
2025-05-23	12.306220	0.041255	9.650048	2.840000	-0.225083	seasonal_dominant
2025-05-24	12.538689	0.039243	9.451081	2.860000	0.188365	seasonal_dominant
2025-05-25	11.907040	0.037329	9.249318	2.880000	-0.259608	seasonal_dominant
2025-05-26	12.003695	0.035509	9.044818	2.900000	0.023369	seasonal_dominant
2025-05-27	10.147006	0.033777	8.837641	2.920000	-1.644413	seasonal_dominant
2025-05-28	9.439903	0.032130	8.627849	2.940000	-2.160076	seasonal_dominant
2025-05-29	13.797825	0.030563	8.415504	2.960000	2.391758	seasonal_dominant
2025-05-30	9.939299	0.029072	8.200669	2.980000	-1.270442	seasonal_dominant
2025-05-31	9.523973	0.027654	7.983407	3.000000	-1.487089	seasonal_dominant
2025-06-01	7.580003	0.026306	7.763783	3.020000	-3.230085	seasonal_dominant
2025-06-02	9.648441	0.025023	7.541861	3.040000	-0.958443	seasonal_dominant
2025-06-03	8.416875	0.023802	7.317707	3.060000	-1.984635	seasonal_dominant
2025-06-04	12.657052	0.022641	7.091388	3.080000	2.463023	seasonal_dominant
2025-06-05	11.499233	0.021537	6.862971	3.100000	1.514726	seasonal_dominant
2025-06-06	8.740784	0.020487	6.632522	3.120000	-1.032226	seasonal_dominant
2025-06-07	12.938253	0.019488	6.400111	3.140000	3.378654	seasonal_dominant
2025-06-08	10.816992	0.018537	6.165806	3.160000	1.472648	seasonal_dominant
2025-06-09	8.640063	0.017633	5.929677	3.180000	-0.487247	seasonal_dominant
2025-06-10	5.159457	0.016773	5.691793	3.200000	-3.749109	seasonal_dominant
2025-06-11	12.124593	0.015955	5.452224	3.220000	3.436414	seasonal_dominant
2025-06-12	6.381861	0.015177	5.211042	3.240000	-2.084359	seasonal_dominant
2025-06-13	5.774657	0.014437	4.968318	3.260000	-2.468098	seasonal_dominant
2025-06-14	9.551713	0.013733	4.724124	3.280000	1.533856	seasonal_dominant
2025-06-15	11.451224	0.013063	4.478532	3.300000	3.659629	seasonal_dominant
2025-06-16	9.640450	0.012426	4.231615	3.320000	2.076409	seasonal_dominant
2025-06-17	8.181129	0.011820	3.983445	3.340000	0.845864	seasonal_dominant
2025-06-18	7.997472	0.011243	3.734097	3.360000	0.892132	seasonal_dominant
2025-06-19	8.154462	0.010695	3.483644	3.380000	1.280123	seasonal_dominant
2025-06-20	7.780726	0.010173	3.232160	3.400000	1.138393	seasonal_dominant
2025-06-21	6.831184	0.009677	2.979719	3.420000	0.421787	seasonal_dominant
2025-06-22	6.331904	0.009205	2.726397	3.440000	0.156302	seasonal_dominant
2025-06-23	5.847134	0.008756	2.472268	3.460000	-0.093890	seasonal_dominant
2025-06-24	4.574789	0.008329	2.217407	3.480000	-1.130947	seasonal_dominant
2025-06-25	5.048801	0.007923	1.961890	3.500000	-0.421013	seasonal_dominant
2025-06-26	2.693894	0.007537	1.705793	3.520000	-2.539435	seasonal_dominant
2025-06-27	4.848850	0.007169	1.449191	3.540000	-0.147509	seasonal_dominant
2025-06-28	3.276092	0.006819	1.192159	3.560000	-1.482887	seasonal_dominant
2025-06-29	2.865879	0.006487	0.934776	3.580000	-1.655384	seasonal_dominant
2025-06-30	4.553127	0.006170	0.677115	3.600000	0.269841	seasonal_dominant
2025-07-01	6.133127	0.005870	0.419254	3.620000	2.088003	seasonal_dominant
2025-07-02	5.184328	0.005583	0.161270	3.640000	1.377475	seasonal_dominant
2025-07-03	1.212797	0.005311	-0.096763	3.660000	-2.355751	seasonal_dominant
2025-07-04	1.845843	0.005052	-0.354767	3.680000	-1.484442	seasonal_dominant
2025-07-05	4.503296	0.004806	-0.612666	3.700000	1.411157	seasonal_dominant
2025-07-06	1.380457	0.004571	-0.870384	3.720000	-1.473731	seasonal_dominant
2025-07-07	2.279555	0.004348	-1.127844	3.740000	-0.336950	seasonal_dominant
2025-07-08	3.204244	0.004136	-1.384970	3.760000	0.825078	seasonal_dominant
2025-07-09	0.689731	0.003934	-1.641687	3.780000	-1.452517	seasonal_dominant
2025-07-10	2.063889	0.003743	-1.897917	3.800000	0.158063	seasonal_dominant
2025-07-11	0.010000	0.003560	-2.153586	3.820000	-2.001038	seasonal_dominant
2025-07-12	0.532717	0.003386	-2.408618	3.840000	-0.902051	seasonal_dominant
2025-07-13	1.679957	0.003221	-2.662937	3.860000	0.479673	seasonal_dominant
2025-07-14	0.010000	0.003064	-2.916468	3.880000	-2.389491	seasonal_dominant
2025-07-15	1.394491	0.002915	-3.169136	3.900000	0.660712	seasonal_dominant
2025-07-16	0.472449	0.002773	-3.420867	3.920000	-0.029457	seasonal_dominant
2025-07-17	1.099788	0.002637	-3.671585	3.940000	0.828735	seasonal_dominant
2025-07-18	0.377164	0.002509	-3.921216	3.960000	0.335871	seasonal_dominant
2025-07-19	1.858910	0.002386	-4.169687	3.980000	2.046211	seasonal_dominant
