# Supplementary material for: Unified artificial intelligence framework for modeling pollution dynamics and sustainable remediation in environmental chemistry
Source: Sci Rep. 2025 Oct 16;15:36196. doi: 10.1038/s41598-025-20083-w (PMC12533017; doi:10.1038/s41598-025-20083-w)
Supplement: Supplementary file 12 — Supplementary Material 12 S12_green_chemistry_optimization.csv: Multi-objective optimization data (efficiency, toxicity, cost factor, sustainability score, commercial readiness for all solvent systems with error bounds) [file 41598_2025_20083_MOESM12_ESM.py]

"""
Environmental Contaminant Simulation Framework - Primary Data Module
=====================================================================

Environmental Chemistry AI Framework - Core Simulation Data Generation Module
Supporting: "Artificial Intelligence in Environmental Chemistry: Unified Simulation 
Framework for Pollution Dynamics and Remediation"

Authors: Dr. Mohammad Fazle Rabbi
Journal: Scientific Reports
Date: July 2025

This module generates primary datasets (S1-S12) for manuscript submission with 
integrated validation metrics and uncertainty analysis.
"""

import numpy as np
import pandas as pd
from sklearn.metrics import mean_squared_error, mean_absolute_error, r2_score
from sklearn.ensemble import RandomForestRegressor
from scipy import stats
import os
import warnings
from typing import Dict, Tuple, List
import logging

# Configure logging
logging.basicConfig(level=logging.INFO, format='%(asctime)s - %(levelname)s - %(message)s')
logger = logging.getLogger(__name__)
warnings.filterwarnings('ignore', category=UserWarning)
warnings.filterwarnings('ignore', category=FutureWarning)


class EnvironmentalContaminantSimulator:
    """
    Environmental Contaminant Simulation Framework for Scientific Reports
    
    This class implements the core simulation framework generating primary datasets
    S1-S12 including validation metrics, uncertainty analysis, and green chemistry data.
    """
    
    def __init__(self, base_concentration: float = 50.0, decay_rate: float = 0.05, 
                 random_seed: int = 42) -> None:
        """Initialize the Environmental Contaminant Simulator."""
        self.base_concentration = base_concentration
        self.decay_rate = decay_rate
        self.random_seed = random_seed
        np.random.seed(self.random_seed)
        
        self.scenario_parameters = self._initialize_scenario_parameters()
        
        logger.info(f"Initialized EnvironmentalContaminantSimulator with "
                   f"C₀={base_concentration} mg/L, k={decay_rate} day⁻¹, seed={random_seed}")
    
    def _initialize_scenario_parameters(self) -> Dict[str, Dict[str, float]]:
        """Initialize scenario-specific parameters from manuscript Table 2."""
        return {
            'base': {
                'noise_std': 2.0,
                'seasonal_amplitude': 0.1,
                'trend_coefficient': 0.0,
                'description': 'Stable contamination site with consistent monitoring conditions'
            },
            'high_variability': {
                'noise_std': 4.0,
                'seasonal_amplitude': 0.2,
                'trend_coefficient': 0.05,
                'description': 'Climate-stressed system with extreme weather impacts'
            },
            'seasonal_dominant': {
                'noise_std': 1.5,
                'seasonal_amplitude': 0.3,
                'trend_coefficient': 0.02,
                'description': 'Agricultural runoff with pronounced seasonal cycles'
            },
            'trend_dominant': {
                'noise_std': 2.5,
                'seasonal_amplitude': 0.05,
                'trend_coefficient': 0.1,
                'description': 'Industrial accumulation with systematic increase'
            }
        }
    
    def generate_synthetic_concentration_timeseries(self, n_timepoints: int = 200, 
                                                   scenario: str = 'base') -> pd.DataFrame:
        """
        Generate synthetic concentration time series using Equation (7) from manuscript.
        
        C(t) = C₀ · exp(-k·t) + A_seasonal · sin(2πt/365.25) + β·t + N(0,σ_noise)
        """
        if scenario not in self.scenario_parameters:
            raise ValueError(f"Unknown scenario '{scenario}'. Available: {list(self.scenario_parameters.keys())}")
        
        temporal_index = pd.date_range(start='2025-01-01', periods=n_timepoints, freq='D')
        time_numeric = np.arange(n_timepoints)
        params = self.scenario_parameters[scenario]
        
        # Calculate components (Equation 7)
        decay_component = self.base_concentration * np.exp(-self.decay_rate * time_numeric)
        seasonal_component = (params['seasonal_amplitude'] * self.base_concentration * 
                            np.sin(2 * np.pi * time_numeric / 365.25))
        trend_component = params['trend_coefficient'] * time_numeric
        noise_component = np.random.normal(0, params['noise_std'], n_timepoints)
        
        total_concentration = np.maximum(
            decay_component + seasonal_component + trend_component + noise_component,
            0.01
        )
        
        output_dataframe = pd.DataFrame({
            'Date': temporal_index,
            'Concentration': total_concentration,
            'Decay_Component': decay_component,
            'Seasonal_Component': seasonal_component,
            'Trend_Component': trend_component,
            'Noise_Component': noise_component,
            'Scenario': scenario
        })
        
        logger.info(f"Generated {n_timepoints} data points for scenario '{scenario}'")
        return output_dataframe
    
    def create_comprehensive_validation_datasets(self) -> Dict[str, pd.DataFrame]:
        """Create comprehensive validation datasets for all environmental scenarios."""
        comprehensive_datasets = {}
        
        for scenario_name in self.scenario_parameters.keys():
            simulation_data = self.generate_synthetic_concentration_timeseries(
                n_timepoints=200, scenario=scenario_name
            )
            validation_data = self.generate_synthetic_concentration_timeseries(
                n_timepoints=200, scenario=scenario_name
            )
            
            comprehensive_datasets[f'{scenario_name}_simulation'] = simulation_data
            comprehensive_datasets[f'{scenario_name}_validation'] = validation_data
        
        logger.info(f"Created {len(comprehensive_datasets)} comprehensive validation datasets")
        return comprehensive_datasets
    
    def generate_green_chemistry_optimization_data(self) -> pd.DataFrame:
        """
        Generate green chemistry multi-objective optimization data.
        Based on manuscript Section 4.4 results.
        """
        green_chemistry_data = {
            'solvent': ['Traditional', 'Bio-based', 'Ionic liquid', 'Supercritical CO₂'],
            'efficiency': [85, 78, 92, 88],
            'toxicity': [8.5, 3.2, 2.1, 1.8],
            'cost_factor': [1.0, 1.0, 2.1, 1.8],
            'sustainability_score': [25, 72, 85, 91],
            'commercial_readiness': [95, 60, 45, 70],
            'efficiency_error': [2.5, 3.1, 1.8, 2.2],
            'sustainability_error': [3.2, 4.1, 2.8, 3.5],
            'readiness_error': [4.5, 5.2, 6.1, 4.8]
        }
        
        green_chemistry_df = pd.DataFrame(green_chemistry_data)
        logger.info("Generated green chemistry optimization data")
        return green_chemistry_df
    
    def calculate_statistical_validation_metrics(self, simulation_data: pd.DataFrame, 
                                                validation_data: pd.DataFrame) -> Dict[str, float]:
        """Calculate comprehensive statistical validation metrics."""
        sim_concentrations = simulation_data['Concentration'].values
        val_concentrations = validation_data['Concentration'].values
        
        min_length = min(len(sim_concentrations), len(val_concentrations))
        sim_concentrations = sim_concentrations[:min_length]
        val_concentrations = val_concentrations[:min_length]
        
        validation_metrics = {
            'RMSE': np.sqrt(mean_squared_error(val_concentrations, sim_concentrations)),
            'MAE': mean_absolute_error(val_concentrations, sim_concentrations),
            'R_squared': r2_score(val_concentrations, sim_concentrations),
            'Pearson_correlation': np.corrcoef(sim_concentrations, val_concentrations)[0, 1],
            'Systematic_bias': np.mean(sim_concentrations - val_concentrations),
            'NRMSE': (np.sqrt(mean_squared_error(val_concentrations, sim_concentrations)) / 
                     np.mean(val_concentrations)),
            'Index_of_Agreement': self._calculate_willmott_index_of_agreement(
                sim_concentrations, val_concentrations
            )
        }
        
        return validation_metrics
    
    def _calculate_willmott_index_of_agreement(self, predicted: np.ndarray, 
                                             observed: np.ndarray) -> float:
        """Calculate Willmott's Index of Agreement (Equation 8)."""
        observed_mean = np.mean(observed)
        numerator = np.sum((predicted - observed) ** 2)
        denominator = np.sum((np.abs(predicted - observed_mean) + 
                            np.abs(observed - observed_mean)) ** 2)
        
        return 1 - (numerator / denominator) if denominator != 0 else 0.0
    
    def generate_monte_carlo_uncertainty_analysis(self, n_iterations: int = 1000) -> pd.DataFrame:
        """Generate Monte Carlo parameter uncertainty analysis (Section 3.8.1)."""
        monte_carlo_results = []
        
        base_concentration_range = (50.0 - 2.1, 50.0 + 2.1)
        decay_rate_range = (0.05 - 0.008, 0.05 + 0.008)
        
        for iteration in range(n_iterations):
            sampled_base_conc = np.random.uniform(*base_concentration_range)
            sampled_decay_rate = np.random.uniform(*decay_rate_range)
            half_life = np.log(2) / sampled_decay_rate
            seasonal_variation = np.random.uniform(0.85, 1.15)
            
            monte_carlo_results.append({
                'Iteration': iteration + 1,
                'Base_Concentration_mg_L': sampled_base_conc,
                'Decay_Rate_per_day': sampled_decay_rate,
                'Half_Life_days': half_life,
                'Seasonal_Amplitude_Variation': seasonal_variation,
                'Confidence_Interval_95pct': 'Within_Range' if (
                    base_concentration_range[0] <= sampled_base_conc <= base_concentration_range[1] and
                    decay_rate_range[0] <= sampled_decay_rate <= decay_rate_range[1]
                ) else 'Outside_Range'
            })
        
        return pd.DataFrame(monte_carlo_results)
    
    def generate_feature_importance_analysis(self, datasets: Dict[str, pd.DataFrame]) -> pd.DataFrame:
        """Generate feature importance analysis using Random Forest."""
        # Combine all datasets
        all_data = pd.concat(datasets.values(), ignore_index=True)
        
        # Prepare features
        feature_cols = ['Decay_Component', 'Seasonal_Component', 'Trend_Component', 'Noise_Component']
        all_data['Time_Point'] = np.tile(np.arange(200), len(datasets))
        feature_cols.append('Time_Point')
        
        X = all_data[feature_cols]
        y = all_data['Concentration']
        
        # Train model
        model = RandomForestRegressor(n_estimators=200, random_state=42, max_depth=10)
        model.fit(X, y)
        
        # Calculate feature importance
        feature_importance = model.feature_importances_
        
        # Create feature importance dataframe
        importance_df = pd.DataFrame({
            'Feature': feature_cols,
            'Importance': feature_importance,
            'Normalized_Importance': feature_importance / np.sum(feature_importance)
        })
        
        return importance_df.sort_values('Importance', ascending=False)
    
    def export_datasets_to_csv(self, datasets: Dict[str, pd.DataFrame], 
                              output_directory: str = "environmental_simulation_outputs") -> List[str]:
        """Export all datasets to CSV files."""
        os.makedirs(output_directory, exist_ok=True)
        successfully_saved_files = []
        
        # Define file mapping for consistent naming
        file_mapping = {
            'base_simulation': 'S1_base_simulation.csv',
            'base_validation': 'S2_base_validation.csv',
            'high_variability_simulation': 'S3_high_variability_simulation.csv',
            'high_variability_validation': 'S4_high_variability_validation.csv',
            'seasonal_dominant_simulation': 'S5_seasonal_dominant_simulation.csv',
            'seasonal_dominant_validation': 'S6_seasonal_dominant_validation.csv',
            'trend_dominant_simulation': 'S7_trend_dominant_simulation.csv',
            'trend_dominant_validation': 'S8_trend_dominant_validation.csv'
        }
        
        for dataset_name, dataframe in datasets.items():
            try:
                if dataset_name in file_mapping:
                    filename = file_mapping[dataset_name]
                else:
                    filename = f"S{len(successfully_saved_files)+1}_{dataset_name}.csv"
                
                output_filepath = os.path.join(output_directory, filename)
                dataframe.to_csv(output_filepath, index=False, float_format='%.6f')
                successfully_saved_files.append(output_filepath)
                logger.info(f"✓ Successfully exported: {output_filepath}")
                
            except Exception as export_error:
                logger.error(f"✗ Export failed for {dataset_name}: {str(export_error)}")
        
        return successfully_saved_files
    
    def generate_summary_statistics_table(self, datasets: Dict[str, pd.DataFrame]) -> pd.DataFrame:
        """Generate comprehensive summary statistics table."""
        summary_statistics_records = []
        
        for dataset_name, dataframe in datasets.items():
            if 'Concentration' in dataframe.columns:
                concentration_data = dataframe['Concentration']
                
                statistics_record = {
                    'Dataset_Name': dataset_name,
                    'Sample_Size': len(concentration_data),
                    'Mean_Concentration_mg_L': concentration_data.mean(),
                    'Standard_Deviation_mg_L': concentration_data.std(),
                    'Minimum_Concentration_mg_L': concentration_data.min(),
                    'Maximum_Concentration_mg_L': concentration_data.max(),
                    'Coefficient_of_Variation': concentration_data.std() / concentration_data.mean(),
                    'Skewness': stats.skew(concentration_data),
                    'Kurtosis': stats.kurtosis(concentration_data),
                    'Scenario_Type': dataframe['Scenario'].iloc[0] if 'Scenario' in dataframe.columns else 'unknown'
                }
                summary_statistics_records.append(statistics_record)
        
        return pd.DataFrame(summary_statistics_records)
    
    def generate_validation_metrics_comparison_table(self, 
                                                   datasets: Dict[str, pd.DataFrame]) -> pd.DataFrame:
        """Generate validation metrics comparison table."""
        validation_metrics_records = []
        
        for scenario_name in self.scenario_parameters.keys():
            simulation_key = f'{scenario_name}_simulation'
            validation_key = f'{scenario_name}_validation'
            
            if simulation_key in datasets and validation_key in datasets:
                metrics = self.calculate_statistical_validation_metrics(
                    datasets[simulation_key], datasets[validation_key]
                )
                metrics['Environmental_Scenario'] = scenario_name
                metrics['Scenario_Description'] = self.scenario_parameters[scenario_name]['description']
                validation_metrics_records.append(metrics)
        
        return pd.DataFrame(validation_metrics_records)
    
    def execute_simulation_workflow(self) -> Tuple[int, List[str]]:
        """
        Execute the complete simulation workflow for journal submission.
        
        Returns:
            Tuple containing (number_of_datasets_generated, list_of_saved_files)
        """
        logger.info("=== ENVIRONMENTAL CONTAMINANT SIMULATION FRAMEWORK ===")
        logger.info("Executing simulation workflow for journal submission...")
        
        output_directory = "environmental_simulation_outputs"
        os.makedirs(output_directory, exist_ok=True)
        
        # Step 1: Generate comprehensive validation datasets (S1-S8)
        logger.info("Step 1: Generating comprehensive validation datasets...")
        comprehensive_datasets = self.create_comprehensive_validation_datasets()
        saved_file_paths = self.export_datasets_to_csv(comprehensive_datasets, output_directory)
        
        # Step 2: Generate and export summary statistics (S9)
        logger.info("Step 2: Generating summary statistics...")
        summary_statistics_table = self.generate_summary_statistics_table(comprehensive_datasets)
        summary_filepath = os.path.join(output_directory, "S9_summary_statistics.csv")
        summary_statistics_table.to_csv(summary_filepath, index=False, float_format='%.6f')
        saved_file_paths.append(summary_filepath)
        logger.info(f"✓ Summary statistics exported: {summary_filepath}")
        
        # Step 3: Generate and export validation metrics (S10)
        logger.info("Step 3: Generating validation metrics comparison table...")
        validation_metrics_table = self.generate_validation_metrics_comparison_table(comprehensive_datasets)
        validation_filepath = os.path.join(output_directory, "S10_validation_metrics.csv")
        validation_metrics_table.to_csv(validation_filepath, index=False, float_format='%.6f')
        saved_file_paths.append(validation_filepath)
        logger.info(f"✓ Validation metrics exported: {validation_filepath}")
        
        # Step 4: Generate Monte Carlo parameter uncertainty analysis (S11)
        logger.info("Step 4: Generating Monte Carlo parameter uncertainty analysis...")
        monte_carlo_results = self.generate_monte_carlo_uncertainty_analysis()
        monte_carlo_filepath = os.path.join(output_directory, "S11_MonteCarlo_parameter_uncertainty.csv")
        monte_carlo_results.to_csv(monte_carlo_filepath, index=False, float_format='%.6f')
        saved_file_paths.append(monte_carlo_filepath)
        logger.info(f"✓ Monte Carlo uncertainty analysis exported: {monte_carlo_filepath}")
        
        # Step 5: Generate green chemistry optimization data (S12)
        logger.info("Step 5: Generating green chemistry optimization data...")
        green_chemistry_data = self.generate_green_chemistry_optimization_data()
        green_chemistry_filepath = os.path.join(output_directory, "S12_green_chemistry_optimization.csv")
        green_chemistry_data.to_csv(green_chemistry_filepath, index=False, float_format='%.6f')
        saved_file_paths.append(green_chemistry_filepath)
        logger.info(f"✓ Green chemistry data exported: {green_chemistry_filepath}")
        
        # Step 6: Generate feature importance analysis (S13)
        logger.info("Step 6: Generating feature importance analysis...")
        feature_importance_data = self.generate_feature_importance_analysis(comprehensive_datasets)
        importance_filepath = os.path.join(output_directory, "S13_feature_importance_analysis.csv")
        feature_importance_data.to_csv(importance_filepath, index=False, float_format='%.6f')
        saved_file_paths.append(importance_filepath)
        logger.info(f"✓ Feature importance analysis exported: {importance_filepath}")
        
        # Generate comprehensive execution summary
        self._generate_execution_summary(comprehensive_datasets, validation_metrics_table, 
                                       len(saved_file_paths))
        
        return len(saved_file_paths), saved_file_paths
    
    def _generate_execution_summary(self, datasets: Dict[str, pd.DataFrame], 
                                  validation_metrics: pd.DataFrame, 
                                  total_files_saved: int) -> None:
        """Generate comprehensive execution summary."""
        logger.info("=== EXECUTION SUMMARY ===")
        logger.info(f"Total datasets generated: {len(datasets)}")
        logger.info(f"Total files exported: {total_files_saved}")
        logger.info(f"Environmental scenarios analyzed: {len(self.scenario_parameters)}")
        
        logger.info("=== SCENARIO DESCRIPTIONS ===")
        for scenario, params in self.scenario_parameters.items():
            logger.info(f"{scenario.upper()}: {params['description']}")
        
        logger.info("=== KEY VALIDATION METRICS ===")
        for _, metrics_row in validation_metrics.iterrows():
            scenario = metrics_row['Environmental_Scenario']
            rmse = metrics_row['RMSE']
            r2 = metrics_row['R_squared']
            mae = metrics_row['MAE']
            logger.info(f"{scenario.upper()}: RMSE={rmse:.3f} mg/L, R²={r2:.3f}, MAE={mae:.3f} mg/L")


def main():
    """
    Main execution function for the Environmental Contaminant Simulator.
    """
    try:
        # Initialize simulator
        environmental_simulator = EnvironmentalContaminantSimulator(
            base_concentration=50.0,
            decay_rate=0.05,
            random_seed=42
        )
        
        # Execute simulation workflow
        total_datasets, saved_files_list = environmental_simulator.execute_simulation_workflow()
        
        # Validate successful execution
        if len(saved_files_list) >= 13:  # S1-S13 datasets
            logger.info("✓ SUCCESS: All datasets generated successfully")
            logger.info("✓ Framework execution completed - ready for journal submission")
            logger.info(f"✓ Generated {len(saved_files_list)} files total")
        else:
            logger.warning(f"⚠ WARNING: Expected 13+ files, generated {len(saved_files_list)}")
    
    except Exception as execution_error:
        logger.error(f"✗ EXECUTION FAILED: {str(execution_error)}")
        raise


if __name__ == "__main__":
    main()
