# Supplementary material for: Unified artificial intelligence framework for modeling pollution dynamics and sustainable remediation in environmental chemistry
Source: Sci Rep. 2025 Oct 16;15:36196. doi: 10.1038/s41598-025-20083-w (PMC12533017; doi:10.1038/s41598-025-20083-w)
Supplement: Supplementary file 13 — Supplementary Material 13 S13_feature_importance_analysis.csv: Feature importance from Random Forest analysis, including normalized contributions for decay, trend, seasonal, noise, and time point components [file 41598_2025_20083_MOESM13_ESM.csv]

Date	Concentration	Decay_Component	Seasonal_Component	Trend_Component	Noise_Component	Scenario
2025-01-01	50.993428	50.000000	0.000000	0.000000	0.993428	base
2025-01-02	47.370950	47.561471	0.086008	0.000000	-0.276529	base
2025-01-03	46.709238	45.241871	0.171990	0.000000	1.295377	base
2025-01-04	46.339380	43.035399	0.257922	0.000000	3.046060	base
2025-01-05	40.812008	40.936538	0.343777	0.000000	-0.468307	base
2025-01-06	38.901296	38.940039	0.429531	0.000000	-0.468274	base
2025-01-07	40.714494	37.040911	0.515157	0.000000	3.158426	base
2025-01-08	37.369905	35.234404	0.600631	0.000000	1.534869	base
2025-01-09	33.262981	33.516002	0.685927	0.000000	-0.938949	base
2025-01-10	33.737548	31.881408	0.771020	0.000000	1.085120	base
2025-01-11	30.255583	30.326533	0.855885	0.000000	-0.926835	base
2025-01-12	28.856528	28.847491	0.940497	0.000000	-0.931460	base
2025-01-13	28.949337	27.440582	1.024831	0.000000	0.483925	base
2025-01-14	23.384589	26.102289	1.108861	0.000000	-3.826560	base
2025-01-15	22.571992	24.829265	1.192563	0.000000	-3.449836	base
2025-01-16	23.769665	23.618328	1.275912	0.000000	-1.124575	base
2025-01-17	21.799670	22.466448	1.358884	0.000000	-2.025662	base
2025-01-18	23.440694	21.370747	1.441453	0.000000	0.628495	base
2025-01-19	20.036031	20.328483	1.523596	0.000000	-1.816048	base
2025-01-20	18.117732	19.337051	1.605288	0.000000	-2.824607	base
2025-01-21	23.011775	18.393972	1.686505	0.000000	2.931298	base
2025-01-22	18.812558	17.496887	1.767223	0.000000	-0.451553	base
2025-01-23	18.626029	16.643554	1.847418	0.000000	0.135056	base
2025-01-24	14.909409	15.831838	1.927067	0.000000	-2.849496	base
2025-01-25	15.977090	15.059711	2.006145	0.000000	-1.088765	base
2025-01-26	16.631714	14.325240	2.084629	0.000000	0.221845	base
2025-01-27	13.487100	13.626590	2.162497	0.000000	-2.301987	base
2025-01-28	15.953134	12.962013	2.239725	0.000000	0.751396	base
2025-01-29	13.444860	12.329848	2.316290	0.000000	-1.201277	base
2025-01-30	13.537296	11.728514	2.392169	0.000000	-0.583387	base
2025-01-31	12.420435	11.156508	2.467341	0.000000	-1.203413	base
2025-02-01	16.858737	10.612399	2.541782	0.000000	3.704556	base
2025-02-02	12.683303	10.094826	2.615472	0.000000	-0.026994	base
2025-02-03	10.175460	9.602495	2.688387	0.000000	-2.115422	base
2025-02-04	13.539773	9.134176	2.760507	0.000000	1.645090	base
2025-02-05	9.078820	8.688697	2.831810	0.000000	-2.441687	base
2025-02-06	11.584946	8.264944	2.902275	0.000000	0.417727	base
2025-02-07	6.914399	7.861858	2.971881	0.000000	-3.919340	base
2025-02-08	7.862666	7.478431	3.040607	0.000000	-2.656372	base
2025-02-09	10.615861	7.113704	3.108434	0.000000	0.393722	base
2025-02-10	11.419039	6.766764	3.175342	0.000000	1.476933	base
2025-02-11	10.020791	6.436745	3.241309	0.000000	0.342737	base
2025-02-12	9.197842	6.122821	3.306317	0.000000	-0.231297	base
2025-02-13	8.592348	5.824208	3.370347	0.000000	-0.602207	base
2025-02-14	6.016494	5.540158	3.433380	0.000000	-2.957044	base
2025-02-15	7.325669	5.269961	3.495397	0.000000	-1.439688	base
2025-02-16	7.648043	5.012942	3.556379	0.000000	-0.921278	base
2025-02-17	10.499011	4.768458	3.616309	0.000000	2.114244	base
2025-02-18	8.898303	4.535898	3.675168	0.000000	0.687237	base
2025-02-19	4.521540	4.314679	3.732941	0.000000	-3.526080	base
2025-02-20	8.542026	4.104250	3.789608	0.000000	0.648168	base
2025-02-21	6.979073	3.904083	3.845154	0.000000	-0.770165	base
2025-02-22	6.259398	3.713679	3.899563	0.000000	-1.353844	base
2025-02-23	8.708730	3.532561	3.952817	0.000000	1.223353	base
2025-02-24	9.427176	3.360276	4.004902	0.000000	2.061999	base
2025-02-25	9.114755	3.196393	4.055801	0.000000	1.862560	base
2025-02-26	5.467569	3.040503	4.105501	0.000000	-1.678435	base
2025-02-27	6.427776	2.892216	4.153985	0.000000	-0.618425	base
2025-02-28	7.614928	2.751161	4.201240	0.000000	0.662527	base
2025-03-01	8.815328	2.616985	4.247252	0.000000	1.951090	base
2025-03-02	5.823013	2.489353	4.292008	0.000000	-0.958348	base
2025-03-03	6.332121	2.367946	4.335493	0.000000	-0.371318	base
2025-03-04	4.417485	2.252460	4.377695	0.000000	-2.212670	base
2025-03-05	4.168795	2.142606	4.418602	0.000000	-2.392413	base
2025-03-06	8.121363	2.038110	4.458201	0.000000	1.625052	base
2025-03-07	9.147671	1.938710	4.496481	0.000000	2.712480	base
2025-03-08	6.233568	1.844158	4.533430	0.000000	-0.144020	base
2025-03-09	8.330322	1.754218	4.569038	0.000000	2.007066	base
2025-03-10	6.995230	1.668663	4.603294	0.000000	0.723272	base
2025-03-11	4.933230	1.587282	4.636188	0.000000	-1.290240	base
2025-03-12	6.900370	1.509869	4.667709	0.000000	0.722791	base
2025-03-13	9.210155	1.436232	4.697850	0.000000	3.076073	base
2025-03-14	6.021134	1.366186	4.726600	0.000000	-0.071652	base
2025-03-15	9.182796	1.299556	4.753952	0.000000	3.129287	base
2025-03-16	0.776583	1.236176	4.779897	0.000000	-5.239490	base
2025-03-17	7.624119	1.175887	4.804427	0.000000	1.643805	base
2025-03-18	6.120169	1.118539	4.827536	0.000000	0.174094	base
2025-03-19	5.315188	1.063987	4.849216	0.000000	-0.598015	base
2025-03-20	6.065078	1.012096	4.869461	0.000000	0.183522	base
2025-03-21	1.875863	0.962735	4.888265	0.000000	-3.975138	base
2025-03-22	5.382061	0.915782	4.905623	0.000000	-0.439344	base
2025-03-23	6.506873	0.871119	4.921529	0.000000	0.714225	base
2025-03-24	8.720401	0.828634	4.935979	0.000000	2.955788	base
2025-03-25	4.700648	0.788221	4.948968	0.000000	-1.036540	base
2025-03-26	4.093284	0.749779	4.960493	0.000000	-1.616987	base
2025-03-27	4.680247	0.713212	4.970549	0.000000	-1.003514	base
2025-03-28	7.488367	0.678428	4.979135	0.000000	1.830804	base
2025-03-29	6.289090	0.645341	4.986248	0.000000	0.657502	base
2025-03-30	4.546231	0.613867	4.991885	0.000000	-1.059520	base
2025-03-31	6.606507	0.583928	4.996044	0.000000	1.026535	base
2025-04-01	5.748331	0.555450	4.998726	0.000000	0.194155	base
2025-04-02	7.465578	0.528360	4.999928	0.000000	1.937290	base
2025-04-03	4.098136	0.502592	4.999650	0.000000	-1.404106	base
2025-04-04	4.820649	0.478080	4.997893	0.000000	-0.655324	base
2025-04-05	4.665205	0.454764	4.994658	0.000000	-0.784216	base
2025-04-06	2.495499	0.432585	4.989944	0.000000	-2.927030	base
2025-04-07	5.987481	0.411487	4.983753	0.000000	0.592241	base
2025-04-08	5.889617	0.391419	4.976088	0.000000	0.522111	base
2025-04-09	5.349506	0.372329	4.966950	0.000000	0.010227	base
2025-04-10	4.841339	0.354170	4.956343	0.000000	-0.469174	base
2025-04-11	2.450424	0.336897	4.944269	0.000000	-2.830741	base
2025-04-12	4.409907	0.320467	4.930731	0.000000	-0.841291	base
2025-04-13	4.535143	0.304837	4.915735	0.000000	-0.685429	base
2025-04-14	3.584700	0.289970	4.899284	0.000000	-1.604555	base
2025-04-15	4.834640	0.275828	4.881383	0.000000	-0.322571	base
2025-04-16	5.932515	0.262376	4.862038	0.000000	0.808102	base
2025-04-17	8.863205	0.249580	4.841254	0.000000	3.772372	base
2025-04-18	5.405600	0.237408	4.819037	0.000000	0.349156	base
2025-04-19	5.536324	0.225829	4.795394	0.000000	0.515101	base
2025-04-20	4.836256	0.214815	4.770333	0.000000	-0.148892	base
2025-04-21	1.110656	0.204339	4.743859	0.000000	-3.837542	base
2025-04-22	4.857327	0.194373	4.715982	0.000000	-0.053028	base
2025-04-23	4.992063	0.184893	4.686710	0.000000	0.120460	base
2025-04-24	9.758410	0.175876	4.656050	0.000000	4.926484	base
2025-04-25	4.406589	0.167298	4.624013	0.000000	-0.384722	base
2025-04-26	5.352841	0.159139	4.590607	0.000000	0.603095	base
2025-04-27	4.637797	0.151378	4.555843	0.000000	-0.069424	base
2025-04-28	2.326370	0.143995	4.519731	0.000000	-2.337356	base
2025-04-29	6.904899	0.136972	4.482281	0.000000	2.285646	base
2025-04-30	6.077663	0.130292	4.443505	0.000000	1.503866	base
2025-05-01	6.109416	0.123938	4.403414	0.000000	1.582064	base
2025-05-02	2.661138	0.117893	4.362020	0.000000	-1.818775	base
2025-05-03	7.237068	0.112143	4.319335	0.000000	2.805589	base
2025-05-04	1.578345	0.106674	4.275373	0.000000	-2.803702	base
2025-05-05	5.505330	0.101472	4.230144	0.000000	1.173714	base
2025-05-06	8.661099	0.096523	4.183665	0.000000	4.380911	base
2025-05-07	2.246689	0.091815	4.135947	0.000000	-1.981073	base
2025-05-08	3.041747	0.087337	4.087005	0.000000	-1.132595	base
2025-05-09	4.319234	0.083078	4.036854	0.000000	0.199303	base
2025-05-10	3.057583	0.079026	3.985508	0.000000	-1.006951	base
2025-05-11	0.906828	0.075172	3.932983	0.000000	-3.101327	base
2025-05-12	4.087926	0.071506	3.879294	0.000000	0.137126	base
2025-05-13	1.767868	0.068018	3.824457	0.000000	-2.124607	base
2025-05-14	4.780374	0.064701	3.768488	0.000000	0.947185	base
2025-05-15	1.934102	0.061546	3.711405	0.000000	-1.838848	base
2025-05-16	6.811635	0.058544	3.653222	0.000000	3.099869	base
2025-05-17	2.083142	0.055689	3.593959	0.000000	-1.566507	base
2025-05-18	2.942483	0.052973	3.533633	0.000000	-0.644123	base
2025-05-19	5.149684	0.050389	3.472261	0.000000	1.627034	base
2025-05-20	0.996064	0.047932	3.409861	0.000000	-2.461729	base
2025-05-21	3.846966	0.045594	3.346452	0.000000	0.454920	base
2025-05-22	5.939709	0.043370	3.282053	0.000000	2.614286	base
2025-05-23	0.042971	0.041255	3.216683	0.000000	-3.214966	base
2025-05-24	3.558871	0.039243	3.150360	0.000000	0.369268	base
2025-05-25	3.640201	0.037329	3.083106	0.000000	0.519766	base
2025-05-26	4.614094	0.035509	3.014939	0.000000	1.563646	base
2025-05-27	0.505756	0.033777	2.945880	0.000000	-2.473901	base
2025-05-28	0.267166	0.032130	2.875950	0.000000	-2.640913	base
2025-05-29	3.879614	0.030563	2.805168	0.000000	1.043883	base
2025-05-30	3.356598	0.029072	2.733556	0.000000	0.593969	base
2025-05-31	3.189776	0.027654	2.661136	0.000000	0.500986	base
2025-06-01	3.307129	0.026306	2.587928	0.000000	0.692896	base
2025-06-02	1.178927	0.025023	2.513954	0.000000	-1.360049	base
2025-06-03	2.927545	0.023802	2.439236	0.000000	0.464507	base
2025-06-04	2.972582	0.022641	2.363796	0.000000	0.586145	base
2025-06-05	0.880491	0.021537	2.287657	0.000000	-1.428703	base
2025-06-06	5.962877	0.020487	2.210841	0.000000	3.731549	base
2025-06-07	3.100524	0.019488	2.133370	0.000000	0.947666	base
2025-06-08	0.010000	0.018537	2.055269	0.000000	-2.382607	base
2025-06-09	3.307299	0.017633	1.976559	0.000000	1.313107	base
2025-06-10	0.010000	0.016773	1.897264	0.000000	-1.949363	base
2025-06-11	3.407532	0.015955	1.817408	0.000000	1.574169	base
2025-06-12	4.069382	0.015177	1.737014	0.000000	2.317191	base
2025-06-13	0.029178	0.014437	1.656106	0.000000	-1.641365	base
2025-06-14	3.515193	0.013733	1.574708	0.000000	1.926752	base
2025-06-15	2.331469	0.013063	1.492844	0.000000	0.825562	base
2025-06-16	3.067084	0.012426	1.410538	0.000000	1.644120	base
2025-06-17	5.133221	0.011820	1.327815	0.000000	3.793586	base
2025-06-18	0.765166	0.011243	1.244699	0.000000	-0.490776	base
2025-06-19	0.010000	0.010695	1.161215	0.000000	-1.507472	base
2025-06-20	0.010000	0.010173	1.077387	0.000000	-1.779029	base
2025-06-21	0.010000	0.009677	0.993240	0.000000	-1.631621	base
2025-06-22	0.763801	0.009205	0.908799	0.000000	-0.154203	base
2025-06-23	1.515150	0.008756	0.824089	0.000000	0.682304	base
2025-06-24	1.300847	0.008329	0.739136	0.000000	0.553382	base
2025-06-25	2.316253	0.007923	0.653963	0.000000	1.654366	base
2025-06-26	0.602138	0.007537	0.568598	0.000000	0.026004	base
2025-06-27	3.397301	0.007169	0.483064	0.000000	2.907068	base
2025-06-28	0.010000	0.006819	0.397386	0.000000	-0.529314	base
2025-06-29	5.758417	0.006487	0.311592	0.000000	5.440338	base
2025-06-30	1.483210	0.006170	0.225705	0.000000	1.251335	base
2025-07-01	0.010000	0.005870	0.139751	0.000000	-1.714315	base
2025-07-02	0.010000	0.005583	0.053757	0.000000	-2.141785	base
2025-07-03	0.938001	0.005311	-0.032254	0.000000	0.964945	base
2025-07-04	0.010000	0.005052	-0.118256	0.000000	-0.446926	base
2025-07-05	1.228585	0.004806	-0.204222	0.000000	1.428001	base
2025-07-06	0.660919	0.004571	-0.290128	0.000000	0.946475	base
2025-07-07	0.010000	0.004348	-0.375948	0.000000	-0.145658	base
2025-07-08	0.010000	0.004136	-0.461657	0.000000	-1.693587	base
2025-07-09	0.010000	0.003934	-0.547229	0.000000	-3.029694	base
2025-07-10	0.010000	0.003743	-0.632639	0.000000	-0.893030	base
2025-07-11	0.998496	0.003560	-0.717862	0.000000	1.712798	base
2025-07-12	0.010000	0.003386	-0.802873	0.000000	0.428187	base
2025-07-13	0.010000	0.003221	-0.887646	0.000000	-2.491478	base
2025-07-14	0.010000	0.003064	-0.972156	0.000000	0.346362	base
2025-07-15	0.010000	0.002915	-1.056379	0.000000	0.770635	base
2025-07-16	0.010000	0.002773	-1.140289	0.000000	-1.767715	base
2025-07-17	0.010000	0.002637	-1.223862	0.000000	0.307450	base
2025-07-18	0.010000	0.002509	-1.307072	0.000000	0.116417	base
2025-07-19	0.010000	0.002386	-1.389896	0.000000	-2.285941	base
