# Supplementary material for: Unified artificial intelligence framework for modeling pollution dynamics and sustainable remediation in environmental chemistry
Source: Sci Rep. 2025 Oct 16;15:36196. doi: 10.1038/s41598-025-20083-w (PMC12533017; doi:10.1038/s41598-025-20083-w)
Supplement: Supplementary file 14 — Supplementary Material 14 [file 41598_2025_20083_MOESM14_ESM.csv]

Dataset_Name	Sample_Size	Mean_Concentration_mg_L	Standard_Deviation_mg_L	Minimum_Concentration_mg_L	Maximum_Concentration_mg_L	Coefficient_of_Variation	Skewness	Kurtosis	Scenario_Type
base_simulation	200	8.028225	9.779469	0.010000	50.993428	1.218136	2.404008	5.926768	base
base_validation	200	8.281972	9.986435	0.010000	50.715575	1.205804	2.344579	5.405895	base
high_variability_simulation	200	15.449677	8.232570	1.221309	45.706826	0.532864	1.602571	2.934548	high_variability
high_variability_validation	200	15.828164	8.576822	1.715633	53.027954	0.541871	1.884737	4.586952	high_variability
seasonal_dominant_simulation	200	15.859288	8.892490	0.010000	51.407426	0.560712	1.021940	2.554646	seasonal_dominant
seasonal_dominant_validation	200	15.862360	9.036613	0.010000	52.099033	0.569689	1.110621	2.797570	seasonal_dominant
trend_dominant_simulation	200	16.512117	7.278331	5.879121	50.313061	0.440787	2.166580	5.966081	trend_dominant
trend_dominant_validation	200	16.705257	7.377490	6.322387	49.046107	0.441627	2.283053	6.202958	trend_dominant
